# Supplementary material for: LabWAS: Novel findings and study design recommendations from a meta-analysis of clinical labs in two independent biobanks
Source: PLoS Genet. 2020 Nov 11;16(11):e1009077. doi: 10.1371/journal.pgen.1009077 (PMC7682892; doi:10.1371/journal.pgen.1009077)
Supplement: S1 Table — (XLSX) [file pgen.1009077.s001.xlsx]

## Sheet: Sheet1
Disease	Phecode	ICD10
Hypertension	401	I10
Dyslipidemia	272.1	E78
Ischemic heart disease	411	I24, I25
Type 2 diabetes	250.2	E11
Overweight, obesity	278	E66
Tobacco use disorder	318	Z72.0, F17
Osteoarthritis	740	M19
Asthma	495	J45
Epilepsy	345	G40
Hypothyroidism	244	E03
Cerebrovascular disease	433	I67, I69
Heart failure	428	I50
Osteoporosis, osteopenia	743	M80, M81, M83
Chronic airway obstruction	496	J44
Atrial fibrillation	427.2	I48
Arrhythmia NOS	427.5	I49
Chronic kidney disease	585.3	N18
Chronic liver disease and cirrhosis	571	K70, K71, K72, K73, K74, K75, K76, K77
Alcohol use disorder	317	F10
Iron deficiency anemia	280	D50
Type 1 diabetes	250.1	E10
Breast cancer	174	C50
Bipolar	296.1	F31
Rheumatoid arthritis	714	M05
Peripheral vascular disease	443	I73
Prostate cancer	185	C61
Lung cancer	165	C34
Leukemia	204	C91, C92, C93, C94, C95
Non-Hodgkin lymphoma	202	C82, C83, C84, C85, C86, C88, C90, C96
Colorectal cancer	153	C18
Thyroiditis	245	E06
Thyrotoxicosis	242	E05
Aplastic anemia	284	D60, D61
Liver cancer	155	C22
Pancreatic cancer	157	C25
Endometrial cancer	182	C54
Hodgkin disease	201	C81
Cervical carcinoma	180.1	C53
Ovarian carcinoma	184.11	C56
Gastric cancer	151	C16
Esophageal cancer	150	C15
Gallbladder and cholangiocarcinoma	159.3	C23
