# Supplementary material for: LabWAS: Novel findings and study design recommendations from a meta-analysis of clinical labs in two independent biobanks
Source: PLoS Genet. 2020 Nov 11;16(11):e1009077. doi: 10.1371/journal.pgen.1009077 (PMC7682892; doi:10.1371/journal.pgen.1009077)
Supplement: S2 Table — These associations have been reported at least once in a mixed-sex, adult, European-predominant population not selected for the presence of any disease. (XLSX) [file pgen.1009077.s002.xlsx]

## Sheet: Catalog SNPs
Catalog_Lab	Chromosome Position	Allele1	Allele2	Catalog_Ancestry	Catalog_logP	REPORTED GENE(S)	rsID	PMIDs	PMID count	log(P)_MV	Direction_MV	Replicates
MCH	6:135431640	t	c	European	0	intergenic	rs9494142	27863252	1	-111.93	++	1
MCV	6:135431640	t	c	European	0	intergenic	rs9494142	27863252	1	-104.89	++	1
RBC	6:135418916	a	g	European	0	HBS1L	rs7776054	27863252	1	-58.03	--	1
HDL	16:56994528	t	c	European	0	CETP	rs17231506	25961943	1	-109.01	--	1
PLT	3:56849749	t	c	European, other/founder, African, multi, European, Latin	9e-301	ARHGEF3	rs1354034	26805783, 27863252, 23263863, 22139419, 24026423	5	-31.65	++	1
MPV	17:27773289	a	g	European	2e-298	TAOK1	rs9891920	27863252	1	-58.94	++	1
MonoAB	9:113936919	a	g	European	9e-273	RP11-202G18.1	rs62569723	27863252	1	-28.03	++	1
%SAT	6:26093141	a	g	European	2e-270	HFE	rs1800562	25352340	1	-25.64	--	1
Vit-D	4:72618323	t	g	European	2e-263	intergenic	rs4588	28757204	1	-34.18	++	1
Trigs	8:19844222	a	g	Mixed, Asian, European, Asian	5e-217	LPL	rs12678919	20686565, 26763881, 19060906, 24097068, 26582766, 28334899	6	-33.93	--	1
HDL	15:58683366	a	g	European, other/founder, Mixed, Asian, European, Founder/other	1e-213	LIPC	rs1532085	20686565, 24097068, 19060910, 19060911, 28334899	5	-19.46	--	1
MPV	1:205244972	a	t	European	1e-210	TMCC2	rs1172129	27863252	1	-57.77	++	1
MCHC	6:26098474	t	c	European	1e-209	HFE	rs79220007	27863252	1	-58.3	++	1
CRP	1:159678816	t	c	European, other/founder	2e-186	CRP	rs2794520	21300955	1	-5.73	++	1
PLT	6:135418916	a	g	European	4e-181	HBS1L	rs7776054	27863252	1	-17.49	++	1
EoAB	12:112007756	t	c	European	1e-180	ATXN2	rs653178	27863252	1	-12.39	++	1
PLT	12:111884608	t	c	European, other/founder, European	6e-180	SH2B3	rs3184504	22139419, 27863252, 24026423	3	-21.76	--	1
LDL	2:21263900	a	g	Mixed, Asian, European	2e-179	APOB	rs1367117	28334899, 24097068, 20686565	3	-10.45	--	1
LDL	1:109818306	t	g	European	1e-170	CELSR2, PSRC1, SORT1	rs629301	24097068, 20686565	2	-41.43	--	1
PLT	9:4763491	a	g	European	2e-163	intergenic	rs12005199	27863252	1	-22.92	--	1
MCV	4:55402409	c	g	European	2e-161	intergenic	rs218256	27863252	1	-30.32	++	1
MCH	6:41925290	a	t	European	8e-156	CCND3	rs11970772	27863252	1	-24.58	--	1
EoRE	3:128316435	a	g	European	2e-145	intergenic	rs4328821	27863252	1	-18.46	--	1
Iron	22:37462936	a	g	Latin, European	1e-139	TMPRSS6	rs855791	25352340, 28334935	2	-17.64	++	1
%SAT	22:37462936	a	g	Latin, European	6e-137	TMPRSS6	rs855791	25352340, 28334935	2	-16.82	++	1
Chol	2:21263900	a	g	Mixed, Asian, European	3e-136	APOB	rs1367117	28334899, 24097068, 20686565	3	-8.83	--	1
BasoRE	3:128317997	a	g	European, Asian	7e-136	intergenic	rs6782812	29403010, 27863252	2	-61.32	--	1
MCHC	6:26091179	c	g	European, Asian	1e-135	HFE	rs1799945	29403010, 27863252	2	-30.3	++	1
LymphAB	12:111884608	t	c	European	7e-134	SH2B3	rs3184504	27863252	1	-6.41	--	1
Chol	1:109818306	t	g	European	6e-131	CELSR2, PSRC1, SORT1	rs629301	24097068, 20686565	2	-27.86	--	1
RBC	4:55407099	t	c	European	3e-127	intergenic	rs170121	27863252	1	-13.94	--	1
PLT	9:4840380	a	g	European	1e-122	RCL1	rs10974808	27863252	1	-10.69	++	1
RDW	6:135418916	a	g	European	1e-122	HBS1L	rs7776054	27863252	1	-9.11	--	1
MonoAB	3:42906116	t	c	European, multi x	7e-121	ACKR2	rs2228467	23314186, 27863252	2	-12.06	++	1
EoRE	12:112007756	t	c	European	3e-120	ATXN2	rs653178	27863252	1	-10.02	++	1
MCV	6:135418916	a	g	Mixed, European	4e-119	HBS1L	rs7776054	27863252, 28017375	2	-122.15	++	1
EoRE	9:6193455	a	c	European	4e-117	RP11-575C20.1	rs2381416	27863252	1	-7.69	++	1
EoAB	9:6193455	a	c	European	2e-114	RP11-575C20.1	rs2381416	27863252	1	-8.04	++	1
MCH	22:37496847	t	c	European	3e-113	TMPRSS6	rs9619658	27863252	1	-31.37	--	1
MCH	19:4502201	t	c	European	4e-111	HDGFRP2	rs8887	27863252	1	-15.94	++	1
Trigs	7:72982874	t	c	Unspecified, Mixed, Asian, European	2e-110	MLXIPL	rs17145738	20686565, 24097068, 18193043, 28334899, 18193044	5	-15	++	1
MCV	9:4849647	t	c	European	3e-109	RCL1	rs17803780	27863252	1	-18.67	--	1
MPV	2:31477838	a	g	European	8e-109	EHD3	rs655029	27863252	1	-24.72	++	1
Bili	12:21368722	t	c	European	5e-08	SLCO1B1	rs4363657	21646302	1	-41.28	++	1
LymphAB	6:31442782	a	g	European	4e-107	HCP5	rs3131643	27863252	1	-12.71	++	1
MPV	12:122365583	t	c	European, European/founder	1e-103	WDR66	rs7961894	19820697, 19110211, 22139419, 24026423	4	-144.16	--	1
Hgb	6:26091179	c	g	European	2e-103	HFE	rs1799945	27863252	1	-3.63	++	1
PTT	9:136137065	a	g	European	9e-100	LOC653163, SURF2, SURF4, ADAMTS13, C9orf7, ABO	rs687621	22703881	1	-63.78	--	1
MonoRE	3:42906116	t	c	European	1e-97	ACKR2	rs2228467	27863252	1	-14.53	++	1
Chol	19:11202306	t	g	European	7e-97	LDLR	rs6511720	24097068, 20686565	2	-13.74	++	1
LDL	5:74656539	t	c	Mixed, Asian, European, multi x	3e-95	HMGCR	rs12916	20864672, 28334899, 24097068, 20686565	4	-6.33	++	1
HCT	2:46353166	a	g	European	7e-95	PRKCE	rs10495928	27863252	1	-8.02	--	1
MCH	9:4849647	t	c	European	1e-94	RCL1	rs17803780	27863252	1	-15.07	--	1
MCH	22:50971266	t	c	European	3e-94	TYMP, ODF3B	rs140522	27863252	1	-17.06	++	1
HDL	16:57005479	a	c	European, other/founder, Latin	9e-94	CETP	rs1532624	23505323, 19060911	2	-90.35	--	1
RBC	7:100321528	t	g	European	2e-92	EPO	rs551238	27863252	1	-14.51	++	1
Chol	5:74656539	t	c	Mixed, Asian, European	5e-91	HMGCR	rs12916	28270201, 28334899, 24097068, 20686565	4	-6.45	++	1
Vit-D	11:14876718	a	g	European	2e-90	CYP2R1	rs116970203	28757204	1	-15.29	++	1
MonoAB	16:85989464	t	c	European	6e-89	intergenic	rs11640143	27863252	1	-13.3	++	1
PTT	5:176841339	t	c	European	6e-88	RGS14, PRR7, DBN1, GRK6, UIMC1, SLC34A1, F12, FGFR4, NSD1, PRELID1, MXD3, LMAN2	rs2545801	22703881	1	-115.91	--	1
HCT	6:135411228	t	c	European	7e-88	HBS1L	rs9376090	27863252	1	-12.89	--	1
HDL	15:58680178	t	c	European	6e-87	LIPC	rs261291	25961943	1	-19.72	++	1
PLT	7:106370644	c	g	European	3e-85	CTB-111H14.1	rs342292	27863252	1	-3.42	--	1
RBC	6:41925159	a	g	Mixed, European	3e-85	CCND3	rs9349205	27863252, 28017375	2	-9.14	--	1
MCV	19:4502201	t	c	European	3e-81	HDGFRP2	rs8887	27863252	1	-11.53	++	1
MonoRE	16:85944823	t	g	European	9e-81	IRF8	rs2292982	27863252	1	-11.73	--	1
PLT	9:4856234	a	g	European	3e-80	RCL1	rs1887430	27863252	1	-8.24	--	1
Chol	8:126490972	a	t	Mixed, Asian, European, Asian	1e-77	TRIB1	rs2954029	28334899, 24097068, 20686565, 26582766	4	-4.91	--	1
MonoAB	6:31331954	t	c	European	1e-75	DHFRP2	rs2523552	27863252	1	-4.84	++	1
HDL	16:56988044	t	c	European	4e-75	CETP	rs173539	19060906, 21943158	2	-98.3	--	1
Chol	19:19407718	t	c	Mixed, Asian, European	5e-75	CILP2	rs10401969	28334899, 24097068, 20686565	3	-7.55	--	1
HDL	18:47181668	a	t	Unspecified, Mixed, Asian, European, multi x	2e-74	LIPG	rs2156552	20864672, 18193043, 28334899, 18193044	4	-8	++	1
PLT	2:31477838	a	g	European	9e-73	EHD3	rs655029	27863252	1	-9.04	--	1
LymphAB	6:31540556	t	c	European	6e-72	LTA	rs2229094	27863252	1	-12.91	++	1
HCT	12:111884608	t	c	European	8e-72	SH2B3	rs3184504	27863252	1	-2.25	--	1
Trigs	19:19407718	t	c	Mixed, Asian, European	5e-71	CILP2	rs10401969	28334899, 24097068, 20686565	3	-7.62	--	1
UricA	4:10056376	t	c	European	9e-71	WDR1	rs7671266	21943158	1	-20.85	++	1
RDW	10:24858390	a	g	European	9e-70	intergenic	rs4332427	27863252	1	-7.11	++	1
WBC	12:111884608	t	c	European	9e-70	SH2B3	rs3184504	27863252	1	-2.02	--	1
MPV	3:56849749	t	c	European, European/founder	3e-69	ARHGEF3	rs1354034	22139419, 27863252, 24026423	3	-109.27	--	1
MCH	6:135418916	a	g	European, Asian, Founder/other	7e-69	HBS1L, MYB	rs7776054	19862010, 27863252, 23935956, 29403010	4	-131.79	++	1
MPV	20:1921523	a	c	European	9e-69	SIRPA	rs4814776	27863252	1	-28.93	++	1
PMNAB	19:44153100	a	g	European	1e-68	PLAUR	rs4760	27863252	1	-8.12	--	1
Gluc	2:169763148	t	c	Founder/other, European, multi, multi x	6e-68	G6PC2	rs560887	18451265, 20081858, 19060907, 19060910, 22508271, 28270201, 23903356	7	-17.63	++	1
MCH	2:112167931	t	c	European	2e-67	MIR4435-1HG	rs62160676	27863252	1	-2.7	++	1
MCH	6:135418635	t	c	European, Asian	3e-66	HBS1L, MYB	rs7775698	20139978, 20927387, 19853236, 23263863	4	-65.65	--	1
RBC	2:46360907	c	g	European, Asian	4e-66	PRKCE	rs10168349	29403010, 27863252	2	-7.74	++	1
MonoAB	16:85973028	t	c	European	1e-65	RP11-542M13.3	rs12711490	27863252	1	-7.2	++	1
MCV	2:112167931	t	c	European	3e-65	MIR4435-1HG	rs62160676	27863252	1	-4.09	++	1
AlkP	9:136149229	t	c	European	8e-65	ABO	rs505922	27897004	1	-122.97	--	1
MonoRE	13:41002641	t	c	European, Asian	3e-64	intergenic	rs1892548	29403010, 27863252	2	-11.9	--	1
MonoAB	1:150584103	t	g	European, Asian	5e-64	ENSA	rs4970966	29403010, 27863252	2	-1.9	++	1
MonoAB	13:41002641	t	c	European, Asian	7e-63	intergenic	rs1892548	29403010, 27863252	2	-6.75	--	1
MPV	1:248039451	t	c	European	2e-62	TRIM58	rs3811444	27863252	1	-7.92	--	1
CRP	1:66161461	t	c	European, other/founder	4e-62	LEPR	rs4420065	21300955	1	-2.21	++	1
MCV	6:41925159	a	g	Mixed, European, Asian	9e-62	CCND3	rs9349205	19862010, 27863252, 29403010, 28017375	4	-45.45	++	1
MonoAB	7:92408370	t	c	European, Asian	4e-59	CDK6	rs445	29403010, 27863252	2	-14.59	++	1
WBC	19:44153100	a	g	European	5e-59	PLAUR	rs4760	27863252	1	-10.21	--	1
PMNAB	6:32590953	t	c	European	1e-58	intergenic	rs9271588	27863252	1	-3.32	++	1
RBC	6:41921241	t	g	European	1e-58	CCND3	rs10947997	27863252	1	-11.17	++	1
MPV	7:106372219	c	g	Unspecified, European, European/founder	7e-57	FLJ36031, PIK3CG	rs342293	19221038, 27863252, 24026423, 19820697, 22139419	5	-87.04	++	1
LDL	8:126490972	a	t	Mixed, Asian, European	2e-56	TRIB1	rs2954029	28334899, 24097068, 20686565	3	-1.57	--	1
MonoRE	1:150584103	t	g	European, Asian	4e-56	ENSA	rs4970966	29403010, 27863252	2	-4.48	++	1
Chol	11:116648917	c	g	Latin, Mixed, Asian, European	2e-55	APOA1, APOC3, APOA4, APOA5	rs964184	20686565, 24097068, 28334899, 25961943, 26780889	5	-9.58	++	1
MonoAB	16:85944823	t	g	European	6e-55	IRF8	rs2292982	27863252	1	-8.84	--	1
EoAB	6:29935250	a	g	European	8e-55	MICD	rs3893464	27863252	1	-4.14	++	1
MPV	3:124377326	t	g	European	2e-54	KALRN	rs56106611	27863252	1	-10.09	--	1
HgbA1C	10:71093392	t	c	European	3e-54	HK1	rs16926246	20858683	1	-7.65	++	1
MPV	5:75964507	t	c	European	5e-54	IQGAP2	rs34950321	27863252	1	-17.07	--	1
MonoAB	12:69744014	a	c	European	1e-53	LYZ	rs1800973	27863252	1	-4.86	--	1
MPV	6:31327701	t	g	European	1e-53	HLA-B	rs9378249	27863252	1	-4.88	--	1
MPV	15:63341996	t	c	European	4e-53	TPM1	rs11071720	19820697, 27863252	2	-12.24	--	1
MCV	10:45395839	a	g	European	8e-53	RP11-285G1.2	rs7909074	27863252	1	-9.15	--	1
MCV	10:46024677	a	g	European	1e-52	NR	rs34897497	27863252	1	-14.36	++	1
UricA	4:10331294	t	g	European	2e-52	intergenic	rs4698036	21943158	1	-18.18	--	1
EoRE	2:213830187	t	g	European	6e-51	AC079610.1	rs6750754	27863252	1	-7	--	1
LDL	19:19407718	t	c	Mixed, Asian, European, multi x	6e-51	CILP2	rs10401969	20864672, 20686565, 19060906, 24097068, 28334899	5	-3.08	--	1
PLT	3:184093040	a	g	European	2e-50	THPO, EIF2B5	rs34623301	27863252	1	-3.16	--	1
Gluc	11:92708710	c	g	Latin, European, multi x	3e-50	MTNR1B	rs10830963	20081858, 19060907, 23251661, 22508271	4	-7.45	++	1
RBC	2:112167931	t	c	European	4e-50	MIR4435-1HG	rs62160676	27863252	1	-2.14	--	1
PMNRE	3:128316435	a	g	European	5e-50	intergenic	rs4328821	27863252	1	-3.14	++	1
HDL	18:47160953	t	g	European	3e-49	LIPG	rs7241918	24097068, 20686565	2	-7.81	--	1
PLT	9:4744743	t	c	European, other/founder	3e-49	AK3	rs409801	22139419	1	-21.71	++	1
CRP	1:154426264	t	c	European, other/founder	2e-48	IL6R	rs4129267	21300955	1	-2.11	++	1
MPV	1:248039294	a	g	European	4e-48	TRIM58	rs1339847	27863252	1	-5.11	++	1
RBC	6:135435501	t	c	European	1e-47	HBS1L, MYB	rs9483788	19862010	1	-45.56	--	1
BasoAB	17:38143548	t	c	European	2e-47	PSMD3	rs4065321	27863252	1	-1.14	++	0
LDL	2:44072576	t	g	European	2e-47	ABCG8, ABCG5	rs4299376	24097068, 20686565	2	-7.46	++	1
MonoRE	20:48955424	t	c	European	3e-47	intergenic	rs913678	27863252	1	-9.14	--	1
LymphAB	4:38314170	a	g	European	1e-46	intergenic	rs1586459	27863252	1	-3.25	++	1
PLT	1:171942783	a	c	European	2e-46	DNM3	rs6425521	27863252	1	-2.65	++	1
MCH	22:37510072	t	c	European	4e-46	TMPRSS6	rs926331	27863252	1	-16.57	--	1
MonoRE	12:69744014	a	c	European	4e-46	LYZ	rs1800973	27863252	1	-7.51	--	1
RDW	6:109583799	a	g	European	4e-46	C6orf183	rs36052053	27863252	1	-6.42	++	1
RBC	9:4847570	t	c	European	1e-45	RCL1	rs7874244	27863252	1	-6.26	++	1
Trigs	2:21225281	t	c	European	1e-45	APOB	rs1042034	20686565	1	-7.22	--	1
Chol	2:44072576	t	g	European	4e-45	ABCG8, ABCG5	rs4299376	24097068, 20686565	2	-8.26	++	1
LDL	16:72108093	a	g	Mixed, Asian, European	5e-45	HPR	rs2000999	28334899, 24097068, 20686565	3	-3.74	--	1
Chol	16:72108093	a	g	Mixed, Asian, European	2e-44	HPR	rs2000999	28270201, 28334899, 24097068, 20686565	4	-4.52	--	1
HDL	1:230295691	a	g	Unspecified, Mixed, Asian, European	2e-44	GALNT2	rs4846914	20686565, 19060906, 24097068, 28334899, 18193044	5	-5.55	--	1
MPV	10:65050659	a	g	European, European/founder	2e-44	JMJD1C	rs7075195	22139419, 24026423	2	-90.15	--	1
Gluc	7:15064309	t	g	European	3e-44	TMEM195, DGKB	rs2191349	20081858	1	-5.03	--	1
PLT	18:20720973	t	g	European, other/founder, European	8e-44	CABLES1	rs11082304	22139419, 27863252, 24026423	3	-7.83	++	1
MonoAB	12:112007756	t	c	European	1e-43	ATXN2	rs653178	27863252	1	-1.72	++	1
Chol	5:156390297	t	c	Mixed, Asian, European	2e-43	TIMD4	rs6882076	28334899, 24097068, 20686565	3	-7.94	++	1
RBC	22:50971266	t	c	Mixed, European	2e-43	TYMP, ODF3B	rs140522	27863252, 28017375	2	-3.39	--	1
RBC	12:111884608	t	c	European	2e-43	SH2B3	rs3184504	27863252	1	-0.43	+-	0
Chol	5:74637711	a	t	European	3e-43	HMGCR	rs10038095	25961943	1	-5.76	++	1
Creat	15:45641225	a	c	European	3e-43	GATM	rs2453533	28452372, 26831199	2	-5.07	--	1
MCHC	8:41543675	a	g	European	4e-43	ANK1	rs34664882	27863252	1	-3.2	--	1
PTT	4:187207381	t	c	European	6e-43	F11	rs2289252	22703881	1	-30.65	++	1
HDL	8:19847690	a	c	European, Asian	8e-43	LPL	rs10503669	18193043, 21909109	2	-27.48	--	1
WBC	6:31540556	t	c	European	8e-43	LTA	rs2229094	27863252	1	-8.21	++	1
Creat	16:20366507	t	c	European	9e-43	UMOD	rs13329952	26831199	1	-9.01	--	1
Trigs	1:63025942	t	g	European	9e-43	DOCK7, ANGPTL3	rs2131925	24097068, 20686565	2	-15.8	--	1
Creat	15:45698793	t	g	European	1e-42	GATM	rs2467853	26831199	1	-4.86	++	1
EoAB	17:4535314	a	g	European	2e-42	ALOX15	rs34210653	27863252	1	-0.1	-+	0
LDL	1:109817590	t	g	European, African	2e-42	CELSR2, PSRC1, SORT1	rs12740374	21347282, 19060906	2	-41.37	++	1
LDL	1:55504650	a	g	Mixed, Asian, European	3e-42	PCSK9	rs2479409	28334899, 24097068, 20686565	3	-1.53	++	1
MonoAB	20:48906967	t	g	European	3e-42	RP11-290F20.1	rs913672	27863252	1	-4.89	++	1
MCHC	7:100240296	a	g	European	5e-42	TFR2	rs2075672	27863252	1	-10.48	++	1
HCT	6:26091179	c	g	European	1e-41	HFE	rs1799945	27863252	1	-0.84	++	0
UricA	4:9923004	t	g	European	1e-41	SLC2A9	rs734553	21983786, 19503597	2	-25.51	--	1
BasoRE	14:23585333	t	c	European	2e-41	CEBPE	rs4982731	27863252	1	-23.22	--	1
MonoAB	13:28637838	a	g	European	2e-41	FLT3	rs9554228	27863252	1	-11.6	++	1
MPV	20:1600925	a	g	European	3e-41	SIRPB1, RP4-576H24.4	rs11696739	27863252	1	-15.3	++	1
RDW	5:127364126	a	c	European	3e-41	CTC-228N24.3	rs72792276	27863252	1	-5.14	--	1
Chol	1:63025942	t	g	European	5e-41	DOCK7, ANGPTL3	rs2131925	24097068, 20686565	2	-13.09	--	1
MCV	6:41914378	a	g	European	2e-40	CCND3	rs9349204	23222517	1	-41.42	--	1
BasoAB	3:128316435	a	g	Latin, European, Asian	5e-40	GATA2	rs4328821	21738480, 21738478, 28158719	3	-45.92	--	1
Creat	16:20392332	a	g	European, Asian	5e-40	UMOD	rs77924615	29403010, 28452372	2	-17.06	++	1
EoRE	17:4535314	a	g	European	6e-40	ALOX15	rs34210653	27863252	1	-0.15	-+	0
RDW	3:195813757	t	c	European	6e-40	TFRC	rs58365266	27863252	1	-4.9	++	1
PMNRE	19:16467759	a	g	European	2e-39	EPS15L1	rs875622	27863252	1	-2.03	++	1
RBC	4:55395024	a	t	Mixed, European, Asian	3e-39	KIT	rs218238	29403010, 23222517, 28017375	3	-13.3	--	1
RBC	6:139840693	a	c	European	3e-39	intergenic	rs592423	27863252	1	-3.55	++	1
MCHC	1:248039451	t	c	European, Asian	4e-39	TRIM58	rs3811444	29403010, 27863252	2	-18.92	--	1
MCV	22:50991033	t	c	European	4e-39	SYCE3	rs131777	27863252	1	-7.7	--	1
MonoAB	3:128349376	t	g	European	4e-39	RPN1	rs55683935	27863252	1	-6.12	--	1
HDL	20:44554015	t	c	Mixed, Asian, European	6e-39	PLTP	rs6065906	28334899, 24097068, 20686565	3	-7.03	--	1
Gluc	2:27741237	t	c	European, Asian	6e-38	GCKR	rs780094	20081858, 25187374	2	-6.89	++	1
%SAT	3:133477701	t	g	European	7e-38	TF	rs8177240	25352340	1	-9.41	--	1
Creat	4:77368847	a	g	European	1e-37	SHROOM3	rs17319721	26831199	1	-2.18	--	1
Creat	4:77412140	a	g	European	3e-37	SHROOM3	rs13146355	28452372	1	-1.92	--	1
Ca	3:122003757	t	g	European, multi x	6e-37	CASR	rs1801725	24068962, 25886283, 20661308	3	-50.58	--	1
HDL	8:19844222	a	g	Mixed, Asian, European, Asian	1e-36	LPL	rs12678919	20686565, 20139978, 19060906, 24097068, 26582766, 28334899	6	-27.5	++	1
Gluc	11:92673828	t	c	European	2e-36	MTNR1B	rs1387153	19060909	1	-9	--	1
Mg	1:155162067	t	c	European, African	2e-36	MUC1	rs4072037	20700443, 26058915	2	-14.16	--	1
MonoAB	20:48955424	t	c	European	2e-36	intergenic	rs913678	27863252	1	-5.71	--	1
MonoAB	10:101292390	t	c	European	3e-36	NKX2-3, RP11-129J12.2	rs11190141	27863252	1	-5.61	++	1
Chol	16:56993324	a	c	Mixed, Asian, European, Asian	4e-36	CETP	rs3764261	28334899, 24097068, 20686565, 26582766	4	-8.55	--	1
MCV	6:139844429	a	g	European	5e-36	CITED2, LOC645434	rs590856	23222517	1	-27.02	++	1
HCT	6:44030011	a	g	European, Asian	6e-36	RP5-1120P11.1	rs833805	29403010, 27863252	2	-1.75	++	1
HDL	18:47158186	t	c	European	8e-36	LIPG	rs10438978	25961943	1	-7.62	++	1
PLT	15:63341996	t	c	European	1e-35	TPM1	rs11071720	27863252	1	-2.96	++	1
MonoAB	14:25461989	t	c	European	2e-35	STXBP6	rs2038700	27863252	1	-6.05	++	1
Trigs	11:116648917	c	g	Latin, European, Founder/other	5e-35	ZNF259, APOA1, APOC3, APOA4, APOA5, BUD13, KIAA0999	rs964184	20686565, 19060906, 23505323, 24097068, 28548082, 24886709, 25961943, 26780889, 23726366	9	-78.35	++	1
EoRE	6:31327701	t	g	European	7e-35	HLA-B	rs9378249	27863252	1	-1.31	++	1
WBC	17:38156712	t	c	East Asian, European, European, Hispanic	9e-35	CSF3, GSDMB, PSMD3, GSDM1, MED24, GSDMA, SNORD124, THRA, NR1D1, ORMDL3	rs4794822	21738480, 25096241, 28158719	3	-47.82	--	1
CRP	6:117114025	a	g	European, other/founder	5e-08	GPRC6A	rs6901250	21300955	1	-1.03	++	0
Chol	8:9183358	a	g	Mixed, Asian, European	1e-34	PPP1R3B	rs9987289	28334899, 24097068, 20686565, 25961943	4	-6.23	++	1
HDL	12:125261593	t	c	Mixed, Asian, European	1e-34	SCARB1	rs838880	28334899, 24097068, 20686565	3	-1.69	-+	0
Hgb	6:135411228	t	c	European	3e-34	HBS1L	rs9376090	27863252	1	-5.58	--	1
HCT	12:48512285	a	c	European	4e-34	PFKM	rs4760682	27863252	1	-4.86	++	1
PLT	12:29435480	a	g	European	4e-34	FAR2, RP11-996F15.2	rs2015599	27863252	1	-6.21	++	1
EoRE	3:128297569	c	g	European	6e-34	C3orf27	rs9880192	27863252	1	-6.19	--	1
EoRE	16:11230703	t	c	European	6e-34	CLEC16A	rs7203459	27863252	1	-2.43	--	1
MPV	1:156869714	a	g	European	6e-34	PEAR1	rs12041331	27863252	1	-7.61	++	1
MCHC	19:4502201	t	c	European	7e-34	HDGFRP2	rs8887	27863252	1	-5.23	++	1
LDL	5:156390297	t	c	Mixed, Asian, European, Asian	1e-33	TIMD4	rs6882076	29403010, 28334899, 24097068, 20686565	4	-5.4	++	1
MCH	1:205201325	a	c	European	2e-33	TMCC2	rs61823972	27863252	1	-10.25	++	1
MPV	18:20720973	t	g	European	2e-33	CABLES1	rs11082304	27863252	1	-7.62	--	1
PMNRE	19:44153100	a	g	European	2e-33	PLAUR	rs4760	27863252	1	-3.32	--	1
RDW	7:32953295	t	c	European	7e-33	AVL9	rs3956705	27863252	1	-1.88	++	1
HDL	16:67928042	a	g	European	8e-33	LCAT	rs16942887	24097068, 20686565	2	-4.66	--	1
MonoRE	3:128349376	t	g	European	9e-33	RPN1	rs55683935	27863252	1	-7.45	--	1
Chol	1:55504650	a	g	Mixed, Asian, European	1e-32	PCSK9	rs2479409	28334899, 24097068, 20686565	3	-0.46	++	0
EoAB	14:23589057	a	g	European	1e-32	CEBPE	rs2239633	27863252	1	-1.43	--	1
HDL	16:56985139	a	g	European, multi x	1e-32	CETP	rs9989419	20864672, 20031538, 18193043, 24023261	4	-48.25	++	1
MPV	3:122833003	t	c	European	1e-32	PDIA5	rs3804749	27863252	1	-4.86	--	1
Chol	18:47167214	t	c	European, other/founder, Mixed, Asian	2e-32	LIPG	rs4939883	28334899, 19060911	2	-4.98	++	1
MPV	2:192696255	a	g	European	3e-32	SDPR	rs7585866	27863252	1	-1.87	--	1
HCT	7:100321528	t	g	European	4e-32	EPO	rs551238	27863252	1	-5.42	++	1
PLT	6:31322367	t	g	European, other/founder, European	4e-32	HLA-B	rs3819299	22139419, 27863252	2	-8.71	++	1
MonoAB	3:39307162	a	g	European	6e-32	CX3CR1	rs3732378	27863252	1	-2.02	--	1
PLT	9:22142907	a	g	European	2e-31	intergenic	rs10811664	27863252	1	-5.09	++	1
MCH	6:25842951	t	g	Mixed, European	3e-31	HFE, HIST1H1T	rs1408272	19862010, 19853236, 23222517, 28017375	4	-77.43	++	1
BasoAB	7:92408370	t	c	European	5e-31	CDK6	rs445	27863252	1	-2.69	++	1
Hgb	6:44030011	a	g	European, Asian	5e-31	RP5-1120P11.1	rs833805	29403010, 27863252	2	-1.61	++	1
MPV	10:102075479	a	g	European	5e-31	PKD2L1	rs603424	27863252	1	-2.85	++	1
Bili	2:234668570	t	c	Founder/other, multi, African, European	7e-31	UGT1A7, UGT1A6, UGT1A4, UGT1A, UGT1A9, UGT1A5, UGT1A3, UGT1A10, UGT1A8, UGT, LOC100286922, UGT1A1	rs887829	25884002, 19419973, 22085899, 23642732, 22558097	5	-1143.86	--	1
Trigs	1:230295691	a	g	Unspecified, Mixed, Asian, European	8e-31	GALNT2	rs4846914	28334899, 18193044, 20686565, 24097068	4	-4.8	++	1
Bili	2:234673309	t	c	European, multi	1e-30	UGT1A7, UGT1A, UGT1A9, UGT1A5, UGT1A10, UGT1A3, UGT1A1, UGT1A8, UGT1A6, UGT1A4, LOC100286922, MROH2A	rs4148325	25884002, 25246029, 21646302	3	-1139.48	--	1
CRP	12:121420807	a	g	European, other/founder, Asian, multi x	1e-30	HNF1A	rs1183910	21300955, 23844046, 19567438	3	-5.09	++	1
HDL	2:21225281	t	c	European	1e-30	APOB	rs1042034	20686565	1	-4.63	++	1
Lipase	9:136137657	t	c	European	1e-30	ABO	rs8176693	25028398	1	-25.66	--	1
PTT	5:176842474	t	c	European	2e-30	F12	rs2731672	20303064	1	-117.45	--	1
LymphAB	19:10395683	a	g	European	7e-30	ICAM1	rs5498	27863252	1	-3.81	--	1
Trigs	2:27741237	t	c	European, other/founder, Unspecified, Mixed, Asian, European, Latin	7e-30	GCKR	rs780094	19060911, 28334899, 18193044, 18193043, 23726366	5	-33.79	--	1
MCV	2:60723672	t	c	European	9e-30	BCL11A, AC009970.1	rs6729815	27863252	1	-1.68	--	1
HDL	16:56993324	a	c	African, Asian, Mixed, Asian, European, Founder/other	1e-29	CETP	rs3764261	19359809, 18454146, 20686565, 26763881, 20139978, 24097068, 19060910, 24386095, 26582766, 21347282, 28334899, 18193043, 28270201	13	-108.23	--	1
MPV	3:56950055	a	g	European	1e-29	ARHGEF3	rs17825630	27863252	1	-2.99	++	1
PLT	9:4814948	c	g	European, other/founder	1e-29	RCL1	rs13300663	22139419	1	-10.43	--	1
PMNAB	1:159175494	t	c	European	2e-29	DARC	rs34599082	27863252	1	-1.12	++	0
EoRE	14:23589057	a	g	European	4e-29	CEBPE	rs2239633	27863252	1	-1.04	--	0
LDL	2:21286057	t	c	European, multi x	5e-29	APOB	rs515135	20864672, 19060906, 25961943	3	-13.83	++	1
MCV	6:139839423	a	c	Mixed, European	6e-29	NR	rs643381	19862010, 28017375	2	-26.32	++	1
Chol	19:19379549	t	c	European	8e-29	CILP2	rs58542926	25961943	1	-8.67	++	1
MCHC	3:195816195	t	c	European	9e-29	intergenic	rs12490036	27863252	1	-6.04	++	1
BasoRE	5:126091428	c	g	European	1e-28	RP11-434D11.4	rs2271352	27863252	1	-1.53	--	1
BasoRE	3:3203504	a	g	European	1e-28	CRBN	rs17027750	27863252	1	-16.7	++	1
PLT	3:122833003	t	c	European	2e-28	PDIA5	rs3804749	27863252	1	-1.17	++	0
SedRat	1:207803595	a	g	European	2e-28	CR1	rs12034383	21700265	1	-22.33	++	1
BasoRE	14:23592517	t	c	European	6e-28	CEBPE	rs28479481	27863252	1	-12.14	--	1
MPV	17:27703349	t	c	European	7e-28	TAOK1	rs2138852	19820697, 19110211	2	-55.97	--	1
MPV	6:110717493	t	c	European	8e-28	DDO	rs2057149	27863252	1	-4.18	++	1
MPV	19:55536595	a	g	European	9e-28	GP6	rs1613662	27863252	1	-0.04	-+	0
RBC	16:88853729	t	c	European	9e-28	PIEZO1	rs837763	27863252	1	-2.73	++	1
Phos	1:21823292	t	c	European	1e-27	ALPL, NBPF3	rs1697421	20558539	1	-10.46	--	1
LymphRE	7:92408370	t	c	European	2e-27	CDK6	rs445	27863252	1	-2.4	--	1
MCV	1:203281175	c	g	European	3e-27	BTG2	rs17534202	27863252	1	-0.85	++	0
RBC	6:44030011	a	g	European	3e-27	RP5-1120P11.1	rs833805	27863252	1	-1.47	+-	0
Trigs	16:56993324	a	c	Mixed, Asian, European	3e-27	CETP	rs3764261	28334899, 24097068, 20686565	3	-1.91	++	1
MPV	3:56865776	a	g	European	4e-27	ARHGEF3	rs12485738	19820697, 19110211	2	-56.41	--	1
MPV	1:205244953	a	g	European/founder	4e-27	TMCC2	rs1172130	22139419	1	-57.87	++	1
CRP	19:45422946	a	g	European, other/founder, Founder/other, Asian, multi x	5e-27	APOE, APOCII, APOC1	rs4420638	21300955, 21196492, 19197348, 19567438	4	-12.58	--	1
MCH	2:60723672	t	c	European	5e-27	BCL11A, AC009970.1	rs6729815	27863252	1	-2.05	--	1
MonoRE	19:44153100	a	g	European	6e-27	PLAUR	rs4760	27863252	1	-2.16	++	1
BasoAB	3:128317997	a	g	Latin, European, Asian	1e-26	GATA2	rs6782812	29403010, 27863252, 28158719	3	-46.24	--	1
Hgb	12:48512285	a	c	European	1e-26	PFKM	rs4760682	27863252	1	-3.49	++	1
Trigs	11:116652207	t	c	European	1e-26	APOC3, APOA4, APOA5, APOA1	rs12286037	18193043	1	-40.98	--	1
HgbA1C	17:80685533	t	c	European, Asian	2e-26	FN3K	rs1046896	24244560, 20858683	2	-1.96	--	1
EoAB	3:128297569	c	g	European	3e-26	C3orf27	rs9880192	27863252	1	-6.04	--	1
Iron	6:26091179	c	g	Latin, European	4e-26	HFE	rs1799945	21208937, 28334935	2	-9.05	++	1
LDL	19:11202306	t	g	European, African, multi x	4e-26	LDLR	rs6511720	20686565, 19060906, 24097068, 21347282, 18193043, 18193044, 21943158	7	-21.73	++	1
RDW	17:31078272	t	c	European	4e-26	MYO1D	rs17183295	27863252	1	-6.76	++	1
AlkP	3:46501213	t	c	European, Arab, South Asian, Filipino	5e-26	LTF	rs1126478	28240269	1	-1.05	++	0
MonoAB	9:136137106	a	g	European	8e-26	ABO	rs687289	27863252	1	-4.63	++	1
HDL	16:67811590	a	c	European	9e-26	RANBP10, LCAT	rs73591976	25961943	1	-4.49	--	1
BasoAB	5:126091428	c	g	European	1e-25	RP11-434D11.4	rs2271352	27863252	1	-1.54	--	1
BasoRE	11:72946279	t	c	European	1e-25	P2RY2	rs74472890	27863252	1	-0.02	-+	0
Gluc	7:44235668	a	g	European, multi x	1e-25	GCK	rs4607517	20081858, 19060907, 22508271	3	-13.14	--	1
HCT	4:55408875	a	t	European	2e-25	intergenic	rs218264	27863252	1	-4.42	--	1
MonoRE	10:101292390	t	c	European	2e-25	NKX2-3, RP11-129J12.2	rs11190141	27863252	1	-3.51	++	1
MPV	12:6332838	a	g	European	2e-25	CD9	rs4764487	27863252	1	-2.8	--	1
PLT	3:18311412	a	g	European, other/founder, European	2e-25	TBC1D5	rs7641175	22139419, 27863252	2	-2.38	--	1
Trigs	19:19379549	t	c	European, Asian	2e-25	CILP2	rs58542926	29403010, 25961943	2	-9.39	++	1
HDL	15:58678720	t	c	European	3e-25	ALDH1A2	rs261290	28270201	1	-19.14	--	1
WBC	2:182308352	a	g	European, Asian	4e-25	intergenic	rs6740847	29403010, 27863252	2	-5.42	++	1
MCH	22:37462936	a	g	African, Asian, multi, European, Latin	5e-25	TMPRSS6	rs855791	29403010, 28453575, 20139978, 23222517, 23263863, 20927387	6	-126.88	++	1
MPV	1:25889422	t	c	European	5e-25	LDLRAP1	rs12096438	27863252	1	-6.92	--	1
HDL	8:9183358	a	g	European	6e-25	PPP1R3B	rs9987289	24097068, 20686565	2	-6.61	++	1
MCH	22:50991033	t	c	European	6e-25	SYCE3	rs131777	27863252	1	-5.33	--	1
PLT	7:106359216	t	c	European, other/founder	6e-25	FLJ36031, PIK3CG	rs342275	22139419	1	-4.23	++	1
PLT	11:243268	t	g	European, other/founder	7e-25	PSMD13, NLRP6	rs505404	22139419	1	-6.6	++	1
MonoRE	3:39307162	a	g	European	1e-24	CX3CR1	rs3732378	27863252	1	-0.84	--	0
MPV	1:171949750	t	c	European, European/founder	1e-24	DNM3	rs10914144	19820697, 22139419, 24026423	3	-49.78	++	1
RDW	1:23847464	a	c	European	1e-24	E2F2	rs2075995	27863252	1	-1.24	++	0
BasoAB	6:31442782	a	g	European	2e-24	HCP5	rs3131643	27863252	1	-2.51	++	1
LDL	16:56990716	a	c	European	2e-24	CETP	rs247617	25961943	1	-2.08	++	1
WBC	14:25461989	t	c	European	3e-24	STXBP6	rs2038700	27863252	1	-5.52	++	1
MCH	1:203281175	c	g	European	4e-24	BTG2	rs17534202	27863252	1	-1.22	++	0
RDW	11:205198	a	c	European	4e-24	BET1L	rs3782123	27863252	1	-5.41	++	1
PLT	9:21986847	a	t	European, other/founder, European	5e-24	CDKN2A, RP11-145E5.5	rs3731211	22139419, 27863252	2	-9.41	--	1
Trigs	11:61569830	t	c	European	5e-24	FADS1, FADS2, FADS3	rs174546	24097068, 20686565	2	-6.99	--	1
WBC	1:159175354	a	g	Mostly European, few African	5e-24	DARC	rs12075	22037903	1	-3.52	--	1
Gluc	10:114758349	t	c	European	6e-24	TCF7L2	rs7903146	27897004	1	-29.16	--	1
Chol	19:11210912	t	c	European, other/founder	9e-24	LDLR	rs2228671	19060911	1	-10.13	++	1
HDL	16:56989590	t	c	European, founder	1e-23	CETP, HERPUD1	rs247616	20838585	1	-107.85	--	1
Vi-B12	19:5841356	t	g	Indo-Europeans	1e-23	FUT6, FUT3	rs3760775	28334792	1	-1.56	--	1
LymphAB	7:45009341	a	g	European	2e-23	MYO1G	rs3735485	27863252	1	-2.04	++	1
PLT	15:43820717	t	c	European	2e-23	MAP1A	rs55707100	27863252	1	-5.83	--	1
LymphAB	6:29832332	a	g	European	3e-23	intergenic	rs2524035	27863252	1	-4.84	--	1
MonoAB	6:135418916	a	g	European	3e-23	HBS1L	rs7776054	27863252	1	-3.79	--	1
MonoAB	2:182319301	t	c	European, Asian	3e-23	CERKL, ITGA4	rs1449263	21738480, 25096241, 29403010	3	-39.88	--	1
WBC	1:159175494	t	c	European	3e-23	DARC	rs34599082	27863252	1	-1.36	++	1
LymphAB	9:21986847	a	t	European	4e-23	CDKN2A, RP11-145E5.5	rs3731211	27863252	1	-6.99	--	1
PLT	11:61571348	c	g	European	5e-23	FADS1	rs174548	27863252	1	-4.65	++	1
MCH	9:4746363	t	g	European	6e-23	AK3	rs4742045	27863252	1	-3.87	++	1
MCH	16:163598	a	g	European	6e-23	NPRL3, KIF22	rs11248850	23222517	1	-16.11	++	1
LymphAB	4:80927001	t	c	European	7e-23	ANTXR2	rs12504282	27863252	1	-4	++	1
HDL	15:58678512	t	c	European	8e-23	LIPC	rs10468017	19060906, 21943158	2	-19.94	--	1
LDL	1:109818530	t	c	European, other/founder, Founder/other, European	8e-23	CELSR2	rs646776	25961943, 18193044, 19060910, 19060911	4	-40.92	--	1
MCV	5:1287194	a	g	European	8e-23	TERT	rs2853677	27863252	1	-10.95	--	1
BasoAB	1:159175354	a	g	European	9e-23	DARC	rs12075	27863252	1	-1.35	+-	0
Chol	2:21232195	a	g	European, other/founder	9e-23	APOB	rs693	19060911	1	-9.38	--	1
LymphRE	19:44153100	a	g	European	9e-23	PLAUR	rs4760	27863252	1	-2.26	++	1
LDL	8:9183358	a	g	Mixed, Asian, European	1e-22	PPP1R3B	rs9987289	28334899, 24097068, 20686565	3	-2.69	++	1
Ca	3:121993247	a	g	European	2e-22	CASR, WDR5B, C3orf28, CCDC58, CSTA, KPNA1	rs17251221	27897004, 20705733	2	-50.33	++	1
Chol	11:61569830	t	c	European	2e-22	FADS1, FADS2, FADS3	rs174546	24097068, 20686565	2	-2.35	++	1
EoAB	5:110401872	t	c	European	2e-22	TSLP	rs1837253	27863252	1	-0.43	-+	0
HDL	11:61569830	t	c	European	2e-22	FADS1, FADS2, FADS3	rs174546	24097068, 20686565	2	-2.65	++	1
LDL	1:109817838	t	c	Latin, European, Asian, multi x	2e-22	CELSR2	rs660240	20864672, 26780889, 29403010, 21943158	4	-40.43	++	1
BasoAB	14:23592517	t	c	European	3e-22	CEBPE	rs28479481	27863252	1	-15.58	--	1
HCT	6:43742626	t	c	European	3e-22	VEGFA	rs833070	27863252	1	-0.91	--	0
Bili	12:21378021	a	g	European	4e-22	SLCO1B1	rs4149081	27897004	1	-41.37	--	1
LymphAB	6:135431640	t	c	European	4e-22	intergenic	rs9494142	27863252	1	-5.34	--	1
PLT	22:50628996	a	g	European	4e-22	TRABD	rs56036086	27863252	1	-3.94	++	1
Chol	6:32412435	a	g	Mixed, Asian, European	5e-22	HLA	rs3177928	28334899, 24097068, 20686565	3	-3.93	--	1
Creat	5:176817636	a	g	European	5e-22	SLC34A1	rs6420094	26831199	1	-4.1	-+	0
PMNAB	14:25461989	t	c	European	6e-22	STXBP6	rs2038700	27863252	1	-2.69	++	1
Gluc	3:123065778	a	g	European	7e-22	ADCY5	rs11708067	20081858	1	-5.37	--	1
Chol	1:109817590	t	g	European	8e-22	CELSR2	rs12740374	28270201	1	-28.31	++	1
LDL	9:136155000	t	c	European	8e-22	ABO	rs635634	24097068, 20686565	2	-6.73	--	1
Chol	1:109818530	t	c	European, other/founder, European, Asian	9e-22	CELSR2	rs646776	25961943, 29403010, 19060911	3	-27.46	--	1
HDL	16:81534790	t	c	Mixed, Asian, European, Asian	9e-22	CMIP	rs2925979	29403010, 28334899, 24097068, 20686565	4	-5.19	++	1
MCV	12:53757831	a	g	European	1e-21	intergenic	rs12582170	27863252	1	-3.84	++	1
PTT	3:186459927	t	c	European	1e-21	KNG1	rs710446	20303064, 22703881	2	-49.54	--	1
Chol	5:156479323	c	g	European	2e-21	TIMD4, HAVCR1	rs1553318	25961943	1	-6.3	--	1
HDL	11:47246397	a	g	European	2e-21	MADD	rs7395581	25961943	1	-6.77	++	1
LymphAB	1:114377568	a	g	European	2e-21	PTPN22	rs2476601	27863252	1	-3.68	++	1
MCH	10:104791595	c	g	European	2e-21	CNNM2	rs200510190	27863252	1	-1.01	--	0
MCH	16:309155	a	c	Mixed, European, African	2e-21	ITFG3	rs1122794	19862010, 23446634, 28017375	3	-11.48	--	1
MPV	12:6289219	a	g	European/founder	2e-21	CD9, VWF	rs1558324	22139419	1	-22.78	--	1
WBC	1:114377568	a	g	European	2e-21	PTPN22	rs2476601	27863252	1	-2.57	++	1
LymphAB	22:30577771	a	g	European	3e-21	RP3-438O4.4, HORMAD2	rs714027	27863252	1	-3.45	--	1
LymphAB	19:1079959	a	g	European	3e-21	HMHA1	rs36084354	27863252	1	-2.27	++	1
MPV	10:65133156	a	c	European	3e-21	JMJD1C	rs2393967	19820697	1	-60.71	--	1
Creat	17:59456589	t	c	European, Asian	4e-21	BCAS3	rs9895661	29403010, 28452372, 26831199	3	-3.33	++	1
EoRE	5:110401872	t	c	European	4e-21	TSLP	rs1837253	27863252	1	0	-+	0
RBC	11:61549025	a	g	European	4e-21	MYRF, TMEM258	rs174533	27863252	1	-1.54	--	1
EoAB	3:42906116	t	c	European	5e-21	ACKR2	rs2228467	27863252	1	-3.88	++	1
EoAB	6:577820	a	g	European	5e-21	EXOC2	rs9504361	27863252	1	-0.94	++	0
MCH	19:33750393	a	g	European	6e-21	intergenic	rs7255661	27863252	1	-5.72	++	1
HDL	3:11400249	t	c	European	5e-08	ATG7	rs2606736	24097068	1	-0.16	++	0
HDL	2:21226560	a	g	European	7e-21	APOB	rs2678379	25961943	1	-4.72	--	1
RDW	2:60725451	c	g	European	8e-21	BCL11A, AC009970.1	rs7606173	27863252	1	-0.17	+-	0
Chol	9:136155000	t	c	European	9e-21	ABO	rs635634	24097068, 20686565	2	-7.22	--	1
EoAB	14:94417531	t	c	European	1e-20	ASB2	rs11555542	27863252	1	-2.63	++	1
Hgb	6:43742626	t	c	European	1e-20	VEGFA	rs833070	27863252	1	-1.28	--	0
HgbA1C	7:44229068	t	c	European, Asian	1e-20	GCK	rs1799884	24244560, 24647736, 20858683	3	-3.84	--	1
LDL	5:74648603	a	t	European, Asian	1e-20	HMGCR	rs12654264	18193044, 21909109	2	-5.84	++	1
MCHC	6:30127873	t	c	European	1e-20	TRIM10	rs1318638	27863252	1	-5.41	++	1
MPV	1:205235990	a	g	European	1e-20	TMCC2	rs1668873	19820697	1	-54.44	++	1
RBC	2:219279097	a	g	European	1e-20	VIL1	rs7607369	27863252	1	-2.64	++	1
RDW	1:25584976	a	g	European	1e-20	C1orf63	rs9438901	27863252	1	-4.05	++	1
Creat	5:39397132	a	t	European	2e-20	DAB2	rs11959928	26831199	1	-3.49	--	1
LDL	2:44073881	t	c	European	2e-20	ABCG8	rs6544713	19060906	1	-7.29	--	1
MCHC	1:205201325	a	c	European	2e-20	TMCC2	rs61823972	27863252	1	-8.8	++	1
MCV	19:33750393	a	g	European	2e-20	intergenic	rs7255661	27863252	1	-4.98	++	1
MonoAB	1:159175354	a	g	European	2e-20	DARC	rs12075	27863252	1	-5.2	--	1
MonoRE	11:113957197	a	g	European	2e-20	ZBTB16	rs2846630	27863252	1	-2.02	++	1
RBC	7:100240296	a	g	Latin, Mixed, European	2e-20	ACTL6B, TFR2	rs2075672	28017375, 23222517, 28453575	3	-14.08	--	1
WBC	9:136155000	t	c	European	2e-20	ABO	rs635634	27863252	1	-3.4	++	1
BasoAB	6:22341469	a	g	European	3e-20	intergenic	rs1205896	27863252	1	-3.23	--	1
Chol	16:57005479	a	c	European	3e-20	CETP	rs1532624	20066028	1	-6.86	--	1
HDL	15:58674695	c	g	European	3e-20	LIPC	rs4775041	18193043	1	-18.13	--	1
HgbA1C	6:26093141	a	g	European	3e-20	HFE	rs1800562	20858683	1	-5.19	++	1
MonoAB	8:130613614	a	g	European	3e-20	MLZE, FAM49B	rs10098310	21738480	1	-39.99	++	1
PLT	5:1286516	a	c	European	3e-20	TERT	rs2736100	27863252	1	-7.64	++	1
RDW	9:4848297	a	g	European	3e-20	RCL1	rs10815095	27863252	1	-1.81	++	1
Hgb	10:71099888	a	g	European	4e-20	HK1	rs10159477	23222517	1	-3.44	--	1
LymphRE	1:159175494	t	c	European	4e-20	DARC	rs34599082	27863252	1	-0.11	-+	0
MCV	1:205201325	a	c	European	4e-20	TMCC2	rs61823972	27863252	1	-4.96	++	1
Trigs	11:61543961	t	c	European	4e-20	FADS1, FADS2, FADS3	rs174529	25961943	1	-6.95	++	1
WBC	7:45009341	a	g	European	4e-20	MYO1G	rs3735485	27863252	1	-2.06	++	1
EoAB	6:135424179	c	g	European	5e-20	HBS1L	rs35959442	27863252	1	-6.76	--	1
LDL	9:136146597	t	c	European	6e-20	ABO	rs550057	25961943	1	-5.39	--	1
Iron	3:133477701	t	g	European	7e-20	TF	rs8177240	25352340	1	-0.91	++	0
Creat	2:73679280	a	g	European	8e-20	ALMS1	rs6546838	26831199	1	-1.93	--	1
LymphRE	3:128412024	a	g	European	8e-20	intergenic	rs6785206	27863252	1	-0.99	-+	0
MCH	19:13024250	a	c	European	8e-20	SYCE2, CALR, FARSA	rs741702	23222517	1	-17.22	--	1
MCV	9:4844265	t	c	European, multi, Asian	1e-19	RCL1	rs2236496	20139978, 23222517, 23263863	3	-17.83	--	1
PLT	17:4840868	a	g	European	1e-19	SLC25A11	rs1060431	27863252	1	-4.12	--	1
PLT	3:56950055	a	g	European	1e-19	ARHGEF3	rs17825630	27863252	1	-1.98	--	1
PLT	15:65198591	a	g	European	1e-19	AC069368.3	rs1631677	27863252	1	-2.58	++	1
RDW	1:172434812	t	c	European	1e-19	C1orf105	rs2901656	27863252	1	-2.47	--	1
Trigs	8:19847690	a	c	European, Asian	1e-19	LPL	rs10503669	28334899, 18193043, 21909109	3	-34.46	++	1
Chol	18:47160953	t	g	European	2e-19	LIPG	rs7241918	24097068, 20686565	2	-4.87	--	1
LDL	19:45395266	a	g	European, other/founder, Founder/other	2e-19	APOE, TOMM40	rs157580	19060910, 19060911	2	-13.25	--	1
LDL	1:109822166	a	g	Mixed, Asian, European, Asian	2e-19	SORT1	rs599839	28334899, 18193043, 21909109, 18179892, 18262040	5	-39.21	--	1
MCH	11:33913568	t	c	European	2e-19	LMO2	rs2273799	27863252	1	-3.31	++	1
PLT	1:171929451	a	g	European	2e-19	DNM3	rs56125409	27863252	1	-2.55	--	1
Chol	5:74651084	a	g	European, other/founder	3e-19	HMGCR	rs3846662	19060911	1	-6.17	++	1
Chol	19:45395619	a	g	European, other/founder	3e-19	APOE, TOMM40	rs2075650	19060911	1	-13.06	++	1
HCT	2:46355051	a	c	Mixed, European	3e-19	PRKCE	rs4953318	23222517, 28017375	2	-8.21	--	1
Hgb	6:43731651	t	g	European	3e-19	intergenic	rs78003500	27863252	1	-5.13	++	1
LDL	20:39672618	a	t	European	3e-19	TOP1	rs6029526	24097068, 20686565	2	-0.67	+-	0
MCV	6:135427159	t	c	European	3e-19	HBS1L	rs9389269	23222517	1	-119.69	++	1
MonoRE	20:42839620	a	g	European	3e-19	OSER1-AS1	rs4142441	27863252	1	-1.79	++	1
PMNAB	1:247601595	t	c	European	3e-19	NLRP3	rs12239046	27863252	1	-2.02	++	1
EoRE	14:94417531	t	c	European	5e-19	ASB2	rs11555542	27863252	1	-1.62	++	1
HDL	8:116599199	t	g	Mixed, Asian, European	5e-19	TRPS1	rs2293889	28334899, 24097068, 20686565	3	-5.13	++	1
MPV	1:29203907	t	c	European	5e-19	RP1-212P9.3	rs157198	27863252	1	-3.18	++	1
HDL	8:126490972	a	t	European	6e-19	TRIB1	rs2954029	24097068, 20686565	2	-5.75	++	1
HDL	4:26062990	a	g	European	5e-08	C4orf52	rs10019888	24097068	1	-0.43	--	0
MPV	11:5701074	a	c	European	6e-19	TRIM5	rs11601507	27863252	1	-5.13	--	1
EoAB	12:111884608	t	c	Latin, European	7e-19	SH2B3	rs3184504	19198610, 28158719	2	-12.69	--	1
MCH	3:195834357	c	g	European	7e-19	TFRC	rs11717368	23222517	1	-17.27	--	1
MCV	6:41925290	a	t	European	7e-19	BYSL, CCND3	rs11970772	19820697, 27863252	2	-31.37	--	1
MCV	1:158637728	t	c	European	8e-19	SPTA1	rs148912436	27863252	1	-3.45	--	1
PMNAB	9:136155000	t	c	European	8e-19	ABO	rs635634	27863252	1	-1.17	++	0
HCT	22:46364161	a	g	European	9e-19	WNT7B	rs9330813	27863252	1	-1.47	--	1
HDL	8:19824667	t	c	European	1e-18	LPL	rs15285	28270201	1	-29.32	--	1
PMNRE	1:159175494	t	c	European	1e-18	DARC	rs34599082	27863252	1	-0.19	+-	0
RDW	8:23423669	a	g	European	1e-18	SLC25A37	rs2942194	27863252	1	-1.33	--	1
EoAB	7:92408370	t	c	European, Asian	2e-18	CDK6	rs445	29403010, 27863252	2	-4.89	++	1
Gluc	11:47336320	a	t	European	2e-18	MADD	rs7944584	20081858	1	-2.88	--	1
HDL	9:107664301	t	c	Mixed, Asian, European, Asian	2e-18	ABCA1	rs1883025	29403010, 20686565, 19060906, 24097068, 28334899	5	-5.66	++	1
LDL	17:67081278	a	g	European	2e-18	ABCA6, ABCA8	rs77542162	25961943	1	-5.34	++	1
MonoAB	2:182328214	a	g	Latin, European, multi x	2e-18	NR	rs2124440	23314186, 28193307, 28158719	3	-38.25	--	1
MPV	5:75906851	t	c	European	2e-18	IQGAP2	rs7722711	27863252	1	-4.24	--	1
PLT	2:211540507	a	c	European	2e-18	CPS1	rs1047891	27863252	1	-5.44	++	1
PMNAB	17:56356502	a	g	European	2e-18	MPO	rs56378716	27863252	1	-3.18	++	1
PTT	4:187195551	a	t	European	2e-18	F11	rs1593	22703881	1	-14.12	++	1
Trigs	8:19830921	t	c	European, other/founder, Founder/other, Asian	2e-18	LPL	rs10096633	20139978, 19060910, 19060911	3	-33.34	++	1
UricA	4:89052323	t	g	European, Asian	2e-18	ABCG2	rs2231142	21983786, 19503597, 22229870, 24513273, 26902266	5	-11.33	--	1
HDL	11:46743247	t	c	European	3e-18	LRP4, NR1H3	rs3136441	24097068, 20686565	2	-4.07	++	1
LDL	11:116648917	c	g	Mixed, Asian, European	3e-18	APOA4, APOA5, APOA1, APOC3	rs964184	28334899, 24097068, 20686565, 25961943	4	-0.17	-+	0
LDL	1:63025942	t	g	European	3e-18	DOCK7, ANGPTL3	rs2131925	24097068, 20686565	2	-3.43	--	1
PLT	5:131686146	a	g	European	3e-18	AC034220.3	rs10058074	27863252	1	-3.61	++	1
PLT	17:27814496	t	c	European, other/founder	3e-18	TAOK1	rs559972	22139419	1	-2.03	--	1
EoAB	3:128336298	t	g	European	4e-18	RPN1	rs2492286	27863252	1	-3.1	--	1
MCV	8:130603635	t	c	European	4e-18	CCDC26	rs10107630	27863252	1	-2.12	++	1
MPV	3:18311412	a	g	European	4e-18	TBC1D5	rs7641175	27863252	1	-5.94	++	1
EoAB	12:57489709	t	c	European	5e-18	STAT6	rs1059513	27863252	1	-2.46	--	1
Trigs	20:44554015	t	c	European	5e-18	PLTP	rs6065906	24097068, 20686565	2	-6.03	++	1
Creat	11:30749090	t	c	European, Asian	6e-18	MPPED2	rs963837	29403010, 26831199	2	-4.51	--	1
EoRE	12:57489709	t	c	European	6e-18	STAT6	rs1059513	27863252	1	-2.68	--	1
WBC	1:247601595	t	c	European	6e-18	NLRP3	rs12239046	27863252	1	-2.19	++	1
Hgb	22:43115576	t	c	European	7e-18	A4GALT	rs5758896	27863252	1	-0.85	++	0
MonoRE	9:113953994	a	g	European	7e-18	RP11-202G18.1	rs17207368	27863252	1	-1.71	--	1
MPV	10:121010256	a	g	European	7e-18	GRK5	rs10886430	27863252	1	-5.1	++	1
EoRE	6:577820	a	g	European	8e-18	EXOC2	rs9504361	27863252	1	-0.22	+-	0
HgbA1C	2:169791438	a	g	European	8e-18	G6PC2, ABCB11	rs552976	20858683	1	-1.82	++	1
MCV	8:23423669	a	g	European	8e-18	SLC25A37	rs2942194	27863252	1	-2.65	++	1
MCV	6:135418635	t	c	European, Asian	8e-18	HBS1L, MYB	rs7775698	20139978, 19853236, 23263863	3	-59.87	--	1
PLT	6:25548288	a	g	European, other/founder	9e-18	LRRC16	rs441460	22139419	1	-4.03	++	1
RBC	9:136154168	t	c	Mixed, European	9e-18	ABO	rs579459	23222517, 28017375	2	-3.18	--	1
HDL	7:130433384	t	c	Mixed, Asian, European	1e-17	KLF14	rs4731702	28334899, 24097068, 20686565	3	-2.85	--	1
Hgb	4:88030261	t	g	European	1e-17	AFF1	rs442177	27863252	1	-2.95	++	1
HgbA1C	8:118184783	t	c	European, Asian	5e-08	SLC30A8	rs13266634	24647736, 29403010, 19096518	3	-9.8	++	1
MCH	6:139838419	a	c	European, Asian	1e-17	CITED2	rs628751	19862010, 29403010	2	-23.11	++	1
PMNAB	7:92236164	t	c	European	1e-17	CDK6	rs8179	27863252	1	-0.34	--	0
RBC	7:44808223	a	g	European	1e-17	ZMIZ2	rs1050338	27863252	1	-1	++	0
EoRE	6:33045500	t	c	European	2e-17	HLA-DPB1, HLA-DPA1	rs2856816	27863252	1	-0.03	+-	0
LDL	6:160578860	t	c	European	2e-17	LPA	rs1564348	24097068, 20686565	2	-1.47	++	1
LymphAB	17:2729652	t	c	European	2e-17	RAP1GAP2	rs6502555	27863252	1	-4.21	++	1
PLT	6:164463355	a	g	European	2e-17	intergenic	rs4709819	27863252	1	-3.22	--	1
Trigs	11:116619073	c	g	Unspecified, European	2e-17	APOA1, ZNF259, APOC3, APOA4, APOA5, BUD13	rs28927680	18193044, 24023261	2	-39.53	++	1
EoAB	3:128316435	a	g	Latin, European, Asian	3e-17	GATA2	rs4328821	27863252, 21738478, 28158719	3	-15.27	--	1
Vit-D	11:14915310	a	g	European	3e-17	CYP2R1	rs2060793	20418485	1	-17.1	--	1
MCH	5:67596088	a	g	European	4e-17	PIK3R1	rs3756668	27863252	1	-3.08	--	1
PMNAB	15:42231353	t	c	European	4e-17	EHD4	rs12101888	27863252	1	-2.24	--	1
HCT	17:8161149	t	c	European	5e-17	PFAS	rs4791641	27863252	1	-1.12	-+	0
LDL	6:32412435	a	g	Mixed, Asian, European	5e-17	HLA	rs3177928	28334899, 24097068, 20686565	3	-2.97	--	1
MCV	10:104791595	c	g	European	5e-17	CNNM2	rs200510190	27863252	1	-0.72	--	0
LDL	6:33143948	c	g	European	5e-08	B3GALT4	rs2254287	18193043	1	-0.12	++	0
Vi-B12	19:49206417	a	g	European, multi x	5e-17	FUT2	rs492602	25147783, 18776911	2	-23.9	++	1
CRP	12:121424861	a	g	European, Asian	7e-17	HNF1A	rs7310409	21196492, 18439548	2	-6.83	++	1
MCH	1:47693220	a	g	European	8e-17	RP1-18D14.7	rs11211480	27863252	1	-3.25	++	1
PMNAB	4:55408999	t	c	European	8e-17	intergenic	rs218265	27863252	1	-0.13	+-	0
EoAB	3:128260550	t	c	European	9e-17	GATA2	rs4857855	19198610	1	-5.15	++	1
PLT	9:4763176	t	c	Latin, European, Asian	9e-17	AK3	rs385893	19820697, 20139978, 26805783	3	-31.07	++	1
Chol	6:160578860	t	c	European	1e-16	LPA	rs1564348	24097068, 20686565	2	-1.68	++	1
Chol	20:39672618	a	t	European	1e-16	TOP1	rs6029526	24097068	1	-0.65	--	0
HCT	6:43731651	t	g	European	1e-16	intergenic	rs78003500	27863252	1	-5.15	++	1
HDL	9:15305378	c	g	Mixed, Asian, European	1e-16	TTC39B	rs581080	28334899, 24097068, 20686565	3	-3.91	--	1
MCHC	19:13001547	a	g	European	1e-16	GCDH, KLF1, AD000092.3	rs11085824	27863252	1	-2.57	++	1
Creat	11:30760335	t	c	European	2e-16	MPPED2	rs3925584	28452372, 26831199	2	-4.29	--	1
Creat	2:211540507	a	c	European	2e-16	CPS1	rs1047891	28452372, 26831199	2	-5.02	--	1
Creat	2:27742603	t	c	European	2e-16	GCKR	rs780093	28452372	1	-5.88	++	1
EoRE	3:12395958	a	g	European	2e-16	PPARG	rs7615916	27863252	1	-2.38	--	1
EoRE	3:112074608	t	g	European	2e-16	CD200	rs9990220	27863252	1	-0.35	++	0
HCT	21:37834258	t	c	European	2e-16	CLDN14, AP000695.4, AP000695.6	rs128494	27863252	1	-2.9	++	1
Hgb	17:67081278	a	g	European	2e-16	ABCA6	rs77542162	27863252	1	-0.36	++	0
Hgb	4:55408875	a	t	European	2e-16	intergenic	rs218264	27863252	1	-2.69	--	1
MCV	11:33913568	t	c	European	2e-16	LMO2	rs2273799	27863252	1	-4.09	++	1
MCV	22:37519864	t	c	European	2e-16	IL2RB	rs5995385	27863252	1	-4.22	--	1
PLT	2:160604541	a	g	European	2e-16	NR	rs148440689	27863252	1	-3.39	--	1
RDW	19:17252151	t	c	European	2e-16	MYO9B	rs35365035	27863252	1	-3.05	++	1
Trigs	5:55861786	t	c	Mixed, Asian, European	2e-16	MAP3K1	rs9686661	28334899, 24097068, 20686565	3	-4.22	--	1
Chol	1:25768937	a	g	European, other/founder, Mixed, Asian	3e-16	LDLRAP1	rs10903129	28334899, 19060911	2	-0.94	++	0
Gluc	10:113042093	t	g	European	3e-16	ADRA2A	rs10885122	20081858	1	-3.4	++	1
MonoAB	9:113953994	a	g	European	3e-16	RP11-202G18.1	rs17207368	27863252	1	-0.8	--	0
RBC	6:43742626	t	c	European	3e-16	VEGFA	rs833070	27863252	1	-1.43	--	1
RBC	22:46364161	a	g	European	3e-16	WNT7B	rs9330813	27863252	1	-1.51	--	1
BNP	1:11899033	t	g	European	4e-16	CLCN6	rs1023252	21273288	1	-7.92	--	1
Chol	2:21319016	t	g	European	4e-16	intergenic	rs672889	28270201	1	-11.73	++	1
Ferrit	16:72114002	t	c	European, Arab, South Asian	4e-16	TXNL4B, HPR, RP11-384M15.3	rs217181	28240269	1	-0.17	+-	0
HDL	19:54792761	c	g	European	4e-16	LILRA3, LILRB2	rs386000	24097068, 20686565	2	-3.46	--	1
PMNAB	17:38156712	t	c	European, Asian, multi x	4e-16	CSF3, PSMD3	rs4794822	25096241, 20172861, 21738478	3	-23.46	--	1
WBC	15:42231353	t	c	European	4e-16	EHD4	rs12101888	27863252	1	-2.36	--	1
Mg	11:30760335	t	c	European	5e-16	DCDC5	rs3925584	20700443	1	-5.74	--	1
Trigs	1:230304914	a	g	European	5e-16	GALNT2	rs10864728	25961943	1	-4.99	--	1
EoRE	8:129007207	a	g	European	6e-16	PVT1	rs10956403	27863252	1	-2.6	--	1
MCV	6:30571471	t	c	European	6e-16	PPP1R10	rs1264423	27863252	1	-1.92	--	1
MPV	12:29435480	a	g	European, European/founder	6e-16	MLSTD1	rs2015599	22139419, 27863252	2	-16.54	--	1
BasoRE	1:159175354	a	g	European	7e-16	DARC	rs12075	27863252	1	-0.15	+-	0
EoAB	5:150461049	a	g	European	7e-16	TNIP1	rs960709	27863252	1	-1.45	--	1
HDL	16:67902070	a	g	European, other/founder, European	8e-16	CTCF, PRMT8	rs2271293	19060906, 19060911	2	-4.59	--	1
HDL	1:27138393	t	c	Mixed, Asian, European	9e-16	PIGV, NROB2	rs12748152	28334899, 24097068, 25961943	3	-2.16	++	1
MCV	16:89084927	t	c	European	9e-16	intergenic	rs62045844	27863252	1	-4.71	--	1
Creat	2:73900900	t	c	European	1e-15	NAT8, TPRKB, DUSP11, NAT8B, ALMS1	rs10206899	20383145	1	-2.4	--	1
Creat	6:160668389	a	g	European	1e-15	SLC22A2	rs2279463	28452372, 26831199	2	-2.29	++	1
CRP	1:247601595	t	c	European, other/founder	1e-15	NLRP3	rs12239046	21300955	1	-0.23	-+	0
HCT	6:29916885	t	c	European	1e-15	HLA-A	rs9260313	27863252	1	-0.83	++	0
Hgb	6:29916885	t	c	European	1e-15	HLA-A	rs9260313	27863252	1	-0.94	++	0
LDL	11:126243952	a	g	European	1e-15	ST3GAL4	rs11220462	24097068, 20686565	2	-5.81	--	1
LDL	10:113910721	a	g	Mixed, Asian, European	1e-15	GPAM	rs1129555	28334899, 25961943	2	-2	--	1
LymphAB	1:206669465	t	c	European	1e-15	IKBKE	rs3748022	27863252	1	-1.48	++	1
MCH	1:66089782	t	c	European	1e-15	LEPR	rs6700896	27863252	1	-1.83	--	1
MCV	4:55407762	c	g	European, Asian	1e-15	KIT	rs172629	20139978, 19862010	2	-34.71	++	1
MPV	5:76023494	a	g	European/founder	1e-15	F2R	rs2227831	22139419	1	-29.22	++	1
WBC	11:128328913	a	g	European	1e-15	ETS1	rs8705	27863252	1	-2.5	++	1
Chol	11:126243952	a	g	Mixed, Asian, European	2e-15	ST3GAL4	rs11220462	28334899, 24097068, 20686565	3	-4.24	--	1
Gluc	11:61571478	t	c	European	2e-15	FADS1	rs174550	20081858	1	-0.91	--	0
LDL	5:156479323	c	g	European	2e-15	TIMD4, HAVCR1	rs1553318	25961943	1	-3.62	--	1
MCV	5:67593016	t	c	European	2e-15	PIK3R1	rs1445760	27863252	1	-3.14	++	1
MPV	11:270715	t	c	European/founder	2e-15	PSMD13, NLRP6	rs17655730	22139419	1	-26.63	--	1
PLT	6:33540209	a	g	European, other/founder, European, African, Latin	2e-15	BAK1	rs210134	26805783, 22423221, 23263863, 22139419, 24026423	5	-15.16	++	1
PMNRE	17:56356502	a	g	European	2e-15	MPO	rs56378716	27863252	1	-0.97	++	0
Trigs	6:31265490	t	c	European	2e-15	HLA	rs2247056	20686565	1	-4.6	++	1
Creat	15:53946593	a	c	European	3e-15	WDR72	rs491567	26831199	1	-2.24	--	1
HCT	6:135435501	t	c	European	3e-15	HBS1L, MYB	rs9483788	19862010	1	-11.09	--	1
Hgb	7:151415041	a	g	European	3e-15	PRKAG2	rs10224002	19862010	1	-5.97	--	1
MCV	6:135432552	t	c	European	3e-15	HBS1L, MYB	rs9494145	20927387	1	-99.46	++	1
PMNAB	8:130624816	t	c	European	3e-15	CCDC26	rs1982094	27863252	1	-2.84	++	1
RBC	2:111736823	a	g	European	3e-15	ACOXL	rs56088557	27863252	1	-2.36	++	1
RDW	14:70354858	a	c	European	3e-15	SMOC1	rs1958078	27863252	1	-0.82	+-	0
Trigs	6:43757896	a	c	European	3e-15	VEGFA	rs998584	24097068	1	-1.71	--	1
Trigs	4:3473139	a	g	Mixed, Asian, European	3e-15	LRPAP1	rs6831256	28334899, 24097068	2	-8.12	++	1
Trigs	7:72864869	a	g	European, Asian	3e-15	MLXIPL	rs714052	20139978, 19060906	2	-14.2	--	1
HCT	2:46360907	c	g	European, Asian	4e-15	PRKCE	rs10168349	20139978, 19862010, 29403010	3	-7.83	++	1
LymphRE	6:31540556	t	c	European	4e-15	LTA	rs2229094	27863252	1	-3.01	++	1
MCV	16:88853729	t	c	European	4e-15	PIEZO1	rs837763	27863252	1	-10.57	--	1
Chol	7:21607352	t	c	European, other/founder, Mixed, Asian, European	5e-15	DNAH11	rs12670798	28334899, 24097068, 20686565, 19060911	4	-3.39	++	1
LymphAB	14:103382038	a	c	European	5e-15	TRAF3	rs2224234	27863252	1	-1.77	++	1
MonoAB	9:91593290	t	c	European	5e-15	RP11-791O21.5	rs62551476	27863252	1	-1.51	--	1
MPV	14:68520906	a	g	European	5e-15	RAD51B	rs8022206	27863252	1	-1.76	--	1
RBC	6:26093141	a	g	European	5e-15	HFE	rs1800562	27863252	1	-0.46	-+	0
Trigs	8:19849757	a	g	European	5e-15	LPL	rs17091905	21943158	1	-29.9	++	1
HCT	7:151415041	a	g	European	6e-15	PRKAG2	rs10224002	19862010	1	-6.42	--	1
MPV	1:45810865	a	g	European	6e-15	TESK2	rs17853159	27863252	1	-0.54	++	0
Vi-B12	19:5840619	t	c	Indo-Europeans	6e-15	FUT6	rs708686	28334792	1	-1.78	--	1
HDL	12:110000193	t	c	European	7e-15	MVK, MMAB	rs7134594	24097068, 20686565	2	-1.69	--	1
LDL	20:17843968	a	c	European	7e-15	SNX5	rs2618568	25961943	1	-3.31	++	1
MonoRE	7:45009341	a	g	European	7e-15	MYO1G	rs3735485	27863252	1	-0.92	--	0
Hgb	7:151406005	t	c	European	8e-15	PRKAG2	rs10480300	23222517	1	-5.77	++	1
LDL	2:21244000	t	g	European	8e-15	APOB	rs10199768	21943158	1	-6.14	--	1
MPV	18:77232709	a	g	European	8e-15	NFATC1	rs160189	27863252	1	-1.13	--	0
WBC	8:130624816	t	c	European	8e-15	CCDC26	rs1982094	27863252	1	-3.71	++	1
PLT	22:44324855	a	g	European	9e-15	PNPLA3	rs3747207	27863252	1	-14.12	++	1
RDW	6:31414731	t	c	European	9e-15	LINC01149	rs2523696	27863252	1	-2.19	--	1
Gluc	11:45873091	a	c	European	1e-14	CRY2	rs11605924	20081858	1	-1.88	--	1
HDL	7:6449272	a	g	Mixed, Asian, European	1e-14	DAGLB	rs702485	28334899, 24097068	2	-0.49	++	0
MCH	20:49087012	a	g	European	1e-14	intergenic	rs6512645	27863252	1	-1.69	++	1
MCV	2:60608759	t	c	European	1e-14	BCL11A	rs2540917	19862010	1	-11.69	++	1
MonoAB	9:113915905	t	c	European	1e-14	EDG2, LPAR1	rs10980800	21738480, 25096241, 28193307	3	-26.99	++	1
MPV	11:202856	a	g	European	1e-14	BET1L	rs11602954	19820697	1	-31.28	++	1
RBC	6:135418635	t	c	European, Asian	1e-14	HBS1L, MYB	rs7775698	20139978, 20927387	2	-22.8	+-	0
Trigs	10:5254847	a	g	Mixed, Asian, European	1e-14	AKR1C4	rs1832007	28334899, 24097068	2	-1.08	--	0
WBC	7:92236164	t	c	European	1e-14	CDK6	rs8179	27863252	1	-3.34	--	1
Chol	6:135411228	t	c	Mixed, Asian, European	2e-14	HBS1L	rs9376090	28334899, 24097068	2	-1.04	--	0
LDL	7:44579180	c	g	Mixed, Asian, European	2e-14	NPC1L1	rs2072183	28334899, 24097068, 20686565	3	-1.74	--	1
LDL	19:45395619	a	g	European	2e-14	TOMM40	rs2075650	21943158	1	-22.76	++	1
LDL	14:24883887	a	g	Mixed, Asian, European	2e-14	NYNRIN	rs8017377	28334899, 24097068, 20686565	3	-1.52	--	1
MCH	14:103846799	t	c	European	2e-14	MARK3	rs77697190	27863252	1	-0.01	+-	0
MPV	12:54712308	a	g	European/founder	2e-14	COPZ1, NFE2, CBX5	rs10876550	22139419	1	-31.74	++	1
PLT	17:33884804	t	c	European, other/founder	2e-14	SNORD7, AP2B1	rs10512472	22139419	1	-2.95	++	1
Trigs	2:227100698	t	g	Mixed, Asian, European	2e-14	IRS1	rs2972146	28334899, 24097068, 20686565	3	-5.06	--	1
Trigs	11:61570783	t	c	European	2e-14	FADS1, FADS2, FADS3	rs174547	19060906	1	-7.02	++	1
Trigs	15:58723426	a	g	European	2e-14	LIPC	rs1077835	25961943	1	-1.42	++	1
Vit-D	4:72608383	t	g	European, multi x	2e-14	GC	rs2282679	22673963, 20418485	2	-33.78	--	1
WBC	12:52305786	t	c	European	2e-14	ACVRL1	rs1700159	27863252	1	-0.42	--	0
HDL	17:37813856	c	g	European	3e-14	STARD3	rs11869286	24097068, 20686565	2	-2.97	--	1
HDL	8:19928582	a	g	European	3e-14	NR	rs9644568	28270201	1	-21.23	--	1
Hgb	11:61549025	a	g	European	3e-14	MYRF, TMEM258	rs174533	27863252	1	-1.11	--	0
HgbA1C	22:37462936	a	g	European	3e-14	TMPRSS6	rs855791	20858683	1	-2.14	--	1
MPV	14:69212885	a	g	European	3e-14	intergenic	rs12589699	27863252	1	-0.78	--	0
PLT	13:71236607	a	t	European	3e-14	intergenic	rs670179	27863252	1	-0.56	--	0
PLT	1:205237137	t	c	European, other/founder	3e-14	TMCC2	rs1668871	22139419	1	-4.7	++	1
RDW	16:269906	a	g	European	3e-14	LUC7L	rs11641118	27863252	1	-1.4	++	1
UricA	6:25823444	a	t	European	3e-14	SLC17A1	rs1183201	19503597	1	-2.47	++	1
WBC	17:38143548	t	c	East Asian, Mostly European, few African	3e-14	CSF3, PSMD3, MED24, GSDMA	rs4065321	20139978, 22037903	2	-45.94	++	1
Creat	6:43806609	a	g	European, Asian	4e-14	SLC34A1	rs881858	29403010, 26831199	2	-1.3	--	0
EoRE	12:56401085	a	g	European	4e-14	IKZF4	rs10876864	27863252	1	-1.77	++	1
HCT	22:43115576	t	c	European	4e-14	A4GALT	rs5758896	27863252	1	-0.33	++	0
LDL	19:11210912	t	c	European, other/founder	4e-14	LDLR	rs2228671	19060911	1	-14.98	++	1
LDL	7:25991826	t	c	European	4e-14	MIR148A	rs4722551	24097068	1	-3.24	++	1
MPV	4:154457519	a	g	European	4e-14	KIAA0922	rs2014511	27863252	1	-4.72	++	1
Trigs	8:18272881	a	g	European	4e-14	NAT2	rs1495741	24097068, 20686565	2	-1.66	++	1
Chol	1:234858597	a	t	European	5e-14	IRF2BP2, TOMM20	rs514230	24097068, 20686565	2	-1.31	++	1
Creat	12:3368093	a	g	European	5e-14	TSPAN9	rs10491967	26831199	1	-1.46	--	1
Creat	15:76158983	a	g	European	5e-14	UBE2Q2	rs1394125	26831199	1	-2	--	1
MCH	6:25821770	t	c	European	5e-08	SLC17A1	rs17342717	20927387	1	-61.72	--	1
EoAB	2:102957716	t	c	Latin, European	5e-14	IL1RL1	rs1420101	19198610, 28158719	2	-8.89	--	1
LDL	13:32953388	t	c	Mixed, Asian, European	5e-14	BRCA2	rs4942486	28334899, 24097068	2	-0.25	+-	0
LymphRE	19:10404227	c	g	European	5e-14	ICAM5	rs2569703	27863252	1	-0.25	--	0
PMNRE	9:91495135	t	c	European	5e-14	intergenic	rs61750929	27863252	1	-0.05	-+	0
HCT	6:7232389	t	c	European	6e-14	RREB1	rs75757892	27863252	1	-4.75	--	1
MCH	3:16970938	a	g	European	6e-14	PLCL2	rs9821630	27863252	1	-3.79	++	1
MPV	20:1924707	t	c	European/founder	6e-14	SIRPA	rs13042885	22139419	1	-29.84	++	1
RDW	1:203281175	c	g	European	6e-14	BTG2	rs17534202	27863252	1	-1.66	++	1
EoRE	5:150461049	a	g	European	7e-14	TNIP1	rs960709	27863252	1	-1.18	+-	0
MCHC	6:135423209	t	c	European	7e-14	HBS1L, MYB	rs9373124	19862010	1	-18.6	++	1
MPV	12:57055291	t	c	European/founder	7e-14	PTGES3, BAZ2A	rs2950390	22139419	1	-15.69	++	1
MPV	2:211540507	a	c	European	7e-14	CPS1	rs1047891	27863252	1	-3.32	--	1
RBC	3:71256309	t	c	European	7e-14	FOXP1	rs17699658	27863252	1	-1.2	--	0
UricA	11:64331462	a	g	European	7e-14	SLC22A11	rs17300741	19503597	1	-3.67	--	1
LymphAB	17:2883588	a	c	European	8e-14	RAP1GAP2	rs17762452	27863252	1	-1.72	++	1
MCH	16:89084927	t	c	European	8e-14	intergenic	rs62045844	27863252	1	-4.17	--	1
Chol	6:160543148	t	c	European	9e-14	LPA	rs12208357	25961943	1	-2.71	--	1
Creat	7:1285195	a	t	European, multi	9e-14	UNCX	rs10277115	26831199	1	-5.93	++	1
EoRE	3:42906116	t	c	European	9e-14	ACKR2	rs2228467	27863252	1	-2.13	++	1
PLT	17:33875262	a	t	European	9e-14	SLFN14	rs8073060	27863252	1	-0.58	-+	0
PLT	2:31482300	a	g	European, other/founder	9e-14	EHD3	rs625132	22139419	1	-6.23	++	1
HCT	10:71093392	t	c	European	1e-13	HK1	rs16926246	19862010	1	-5.82	--	1
HCT	4:77373079	t	c	European	1e-13	SHROOM3	rs2870238	27863252	1	-1.06	--	0
Hgb	21:37834258	t	c	European	1e-13	CLDN14, AP000695.4, AP000695.6	rs128494	27863252	1	-2.53	++	1
RBC	4:77410318	a	c	European	1e-13	SHROOM3	rs4859682	27863252	1	-2.35	--	1
RDW	6:3162378	a	c	European	1e-13	TUBB2A	rs9392465	27863252	1	-1.85	--	1
Alb	19:35559474	t	c	European	2e-13	HPN, SCN1B	rs11671010	23022100	1	-7.74	++	1
Chol	7:44579180	c	g	Mixed, Asian, European	2e-13	NPC1L1	rs2072183	28334899, 24097068, 20686565	3	-0.7	--	0
Chol	17:67081278	a	g	European	2e-13	ABCA6, ABCA68	rs77542162	25961943	1	-4.32	++	1
Chol	6:34546560	t	c	Mixed, Asian, European	2e-13	C6orf106	rs2814982	28334899, 24097068, 20686565	3	-2.87	++	1
Creat	19:33356891	t	c	European	2e-13	SLC7A9	rs12460876	26831199	1	-0.41	--	0
EoAB	6:209159	t	c	European	2e-13	RP3-416J7.4	rs11242709	27863252	1	-1.18	++	0
HCT	17:67081278	a	g	European	2e-13	ABCA6	rs77542162	27863252	1	-0.3	++	0
HCT	22:37470224	t	c	Mixed, European, Asian	2e-13	TMPRSS6	rs2413450	20139978, 19862010, 28017375	3	-6.09	++	1
MCH	18:43793488	t	c	European	2e-13	C18orf25	rs8095374	27897004	1	-8.52	--	1
MCH	17:67081278	a	g	European	2e-13	ABCA6	rs77542162	27863252	1	-3.09	++	1
MCV	20:49087012	a	g	European	2e-13	intergenic	rs6512645	27863252	1	-1.3	++	0
MPV	13:28158035	c	g	European	2e-13	LNX2	rs76900683	27863252	1	-3.98	++	1
MPV	1:161188893	t	g	European	2e-13	FCER1G	rs3557	27863252	1	-0.7	--	0
PLT	6:135052080	t	c	European	2e-13	intergenic	rs9402633	27863252	1	-5.97	--	1
PLT	7:100240296	a	g	European	2e-13	TFR2	rs2075672	27863252	1	-5.11	++	1
PMNAB	6:16744687	t	c	European	2e-13	ATXN1	rs1144700	27863252	1	-0.57	-+	0
SedRat	1:25674785	t	c	European	2e-13	TMEM50A	rs3091242	21700265	1	-10.29	++	1
Trigs	15:58683366	a	g	European	2e-13	LIPC	rs1532085	24097068, 20686565	2	-2.23	--	1
WBC	4:55408999	t	c	European	2e-13	intergenic	rs218265	27863252	1	-1.17	++	0
CRP	8:9183358	a	g	European, other/founder	3e-13	PPP1R3B	rs9987289	21300955	1	-0.11	++	0
EoRE	6:209159	t	c	European	3e-13	RP3-416J7.4	rs11242709	27863252	1	-0.24	-+	0
HDL	16:56995236	a	c	Arab, Unspecified, European, Asian	3e-13	CETP	rs1800775	20031564, 26879886, 17463246, 18193044, 24023260	5	-90.44	--	1
Hgb	19:4502201	t	c	European	3e-13	HDGFRP2	rs8887	27863252	1	-1.85	++	1
LDL	19:45422946	a	g	European, multi x, Founder/other	3e-13	APOE cluster	rs4420638	20864672, 18802019, 20686565, 19060906, 24097068, 17463246, 18193043, 18193044, 18262040, 24023261	10	-32.16	++	1
MCH	22:32880585	t	c	European	3e-13	FBXO7	rs5749446	23222517	1	-5.09	--	1
MCHC	1:25570081	t	c	European	3e-13	C1orf63	rs1043879	27863252	1	-1.98	--	1
MPV	11:113981241	a	g	European	3e-13	ZBTB16	rs17116384	27863252	1	-6.27	++	1
MPV	1:205249450	a	g	European	3e-13	CNTN2, RBBP5, RIPK5, TMCC2	rs9660992	24026423	1	-50.68	--	1
RDW	12:118682751	t	c	European	3e-13	TAOK3	rs428073	27863252	1	-3.08	++	1
Trigs	8:126490972	a	t	Mixed, Asian, European, Asian, multi x	3e-13	TRIB1	rs2954029	20864672, 20686565, 19060906, 20139978, 24097068, 26582766, 28334899	7	-20.31	--	1
Creat	1:150951477	t	c	European	4e-13	LASS2	rs267734	26831199	1	-3.05	--	1
LDL	11:61597212	t	c	European, other/founder	4e-13	FADS2, FADS3	rs174570	19060911	1	-2.41	++	1
MCH	13:110402066	a	t	European	4e-13	IRS2	rs61358232	27863252	1	-2.1	++	1
MCV	4:39365720	a	g	European	4e-13	RFC1	rs78773383	27863252	1	-2.41	++	1
MCV	2:60620286	a	t	European	4e-13	BCL11A	rs243070	23222517	1	-5.83	--	1
PMNAB	9:4763176	t	c	European	4e-13	intergenic	rs385893	27863252	1	-1.23	++	0
PMNAB	1:114377568	a	g	European	4e-13	PTPN22	rs2476601	27863252	1	-0.78	++	0
PMNRE	15:41782684	a	c	European	4e-13	ITPKA	rs12440045	27863252	1	-0.01	-+	0
Chol	1:220973563	t	c	European	5e-13	MOSC1	rs2642442	24097068, 20686565	2	-1.13	--	0
EoAB	22:37258503	t	c	European	5e-13	NCF4, CTA-833B7.2	rs4821544	27863252	1	-1.11	++	0
LDL	11:116603724	a	c	European, other/founder	5e-13	APOA1, APOC3, APOA4, APOA5	rs12272004	19060911	1	-0.28	+-	0
MCV	7:50428428	a	c	European	5e-13	IKZF1	rs12718597	19862010	1	-17.29	--	1
PT	20:33722863	a	g	European	5e-13	MYH7B, EDEM2, TRPC4AP, PROCR	rs2295888	22703881	1	-27.37	--	1
SedRat	1:25768937	a	g	European	5e-13	TMEM57	rs10903129	21700265	1	-10.37	--	1
Trigs	11:116603724	a	c	European, other/founder	5e-13	APOA1, APOC3, APOA4, APOA5	rs12272004	19060911	1	-37.21	--	1
BasoAB	3:3148458	t	c	European	6e-13	IL5RA	rs334782	27863252	1	-6.72	++	1
Chol	20:43042364	t	c	European	6e-13	HNF4A	rs1800961	24097068, 20686565	2	-3.34	++	1
HDL	19:54815577	t	c	European	6e-13	LILRA3, LILRA5	rs759819	25961943	1	-1.68	++	1
MCH	4:145035788	a	g	European	6e-13	GYPA, GYPB, RP11-673E1.4	rs6857303	27863252	1	-1.71	--	1
MCHC	11:116648917	c	g	European	6e-13	ZNF259	rs964184	27863252	1	-0.84	++	0
MCV	3:71256309	t	c	European	6e-13	FOXP1	rs17699658	27863252	1	-1.65	++	1
Mg	4:77412140	a	g	European	6e-13	SHROOM3	rs13146355	20700443	1	-2.72	--	1
MonoAB	9:21986847	a	t	European	6e-13	CDKN2A, RP11-145E5.5	rs3731211	27863252	1	-5.78	--	1
MonoAB	2:227291415	a	c	European	6e-13	intergenic	rs11686139	27863252	1	-7.65	++	1
Vi-B12	19:49206985	a	g	European, Indo-Europeans	6e-13	FUT2	rs602662	28334792, 19744961, 19303062	3	-24.08	--	1
Alb	17:1618363	t	c	European, multi	7e-13	SERPINF2, WDR81	rs11078597	23022100	1	-6.77	++	1
Hgb	2:46353166	a	g	European, Asian	7e-13	PRKCE	rs10495928	20139978, 19862010, 27863252	3	-6.23	--	1
PLT	19:10463118	c	g	European	7e-13	TYK2	rs34536443	27863252	1	-3.66	++	1
RBC	6:15177099	t	c	European	7e-13	intergenic	rs9464759	27863252	1	-0.98	++	0
Chol	6:16127407	t	c	Mixed, Asian, European	8e-13	MYLIP	rs3757354	28334899, 24097068, 20686565	3	-0.1	-+	0
Gluc	3:170717521	a	t	European	8e-13	SLC2A2	rs11920090	20081858	1	-3.67	++	1
LymphRE	13:41522338	a	c	European	8e-13	ELF1	rs9532679	27863252	1	-3.26	--	1
MonoRE	15:42651900	c	g	European	8e-13	CAPN3	rs149698681	27863252	1	-0.17	+-	0
MPV	6:3448645	t	g	European	8e-13	SLC22A23	rs9378796	27863252	1	-0.25	--	0
UricA	4:10286301	t	c	European	8e-13	SLC2A9	rs4698014	23703922	1	-19.31	++	1
Alb	19:50000009	a	g	European, multi, Asian	9e-13	RPS11	rs2280401	23022100, 21909109	2	-2.12	--	1
Chol	8:59388565	t	c	European	9e-13	CYP7A1	rs2081687	24097068, 20686565	2	-3.77	--	1
HDL	9:107657070	a	g	European, other/founder	9e-13	ABCA1	rs3905000	19060911	1	-2.72	++	1
LDL	16:56993324	a	c	European	9e-13	CETP	rs3764261	24097068, 20686565	2	-2.05	++	1
MCH	1:37939173	t	c	European	9e-13	LINC01137	rs2492301	27863252	1	-5.18	--	1
MCV	4:55408999	t	c	Latin, European	9e-13	KIT	rs218265	27863252, 28453575	2	-37.45	++	1
WBC	17:56356502	a	g	European	9e-13	MPO	rs56378716	27863252	1	-3.46	++	1
BasoRE	6:135499460	a	t	European	1e-12	MYB	rs9376098	27863252	1	-0.39	++	0
Gluc	9:4289050	a	c	European	1e-12	GLIS3	rs7034200	20081858	1	-1.61	--	1
HCT	12:112072424	a	g	Mixed, European	1e-12	SH2B3, ATXN2	rs11065987	19862010, 28017375	2	-1.78	++	1
MCV	14:65475540	a	c	European	5e-08	FNTB	rs4466998	19862010	1	-7.66	--	1
HDL	11:116648917	c	g	Latin, European, multi x	1e-12	APOA1, APOC3, APOA4, APOA5	rs964184	20864672, 20686565, 19060906, 24097068, 25961943, 23726366	6	-6.84	--	1
HDL	3:50129399	t	c	Mixed, Asian, European	1e-12	RBM5	rs2013208	28334899, 24097068	2	-3.57	--	1
LymphAB	19:44260929	t	c	European	1e-12	SMG9	rs61387190	27863252	1	-3.41	--	1
MCH	8:130603635	t	c	European	1e-12	CCDC26	rs10107630	27863252	1	-2.79	++	1
MCHC	22:37469591	a	g	European	1e-12	TMPRSS6	rs4820268	20927387	1	-69.19	--	1
MCV	4:145035788	a	g	European	1e-12	GYPA, GYPB, RP11-673E1.4	rs6857303	27863252	1	-1.99	--	1
MPV	2:31464385	a	t	European, European/founder	1e-12	EHD3	rs649729	22139419, 24026423	2	-19.01	++	1
PMNAB	11:113957197	a	g	European	1e-12	ZBTB16	rs2846630	27863252	1	-0.21	-+	0
Trigs	7:72856269	a	g	European, other/founder	1e-12	MLXIPL	rs2240466	19060911	1	-14.44	++	1
BasoAB	19:5839613	a	c	European	2e-12	FUT6	rs778798	27863252	1	-4.68	--	1
BasoRE	19:5839613	a	c	European	2e-12	FUT6	rs778798	27863252	1	-3.64	--	1
Chol	9:15305378	c	g	Mixed, Asian, European	2e-12	TTC39B	rs581080	28334899, 24097068, 20686565	3	-0.82	--	0
Chol	20:17843968	a	c	European	2e-12	SNX5	rs2618568	25961943	1	-1.56	++	1
EoAB	10:8578342	a	c	European	2e-12	intergenic	rs1830951	27863252	1	-1.49	++	1
EoAB	11:61571382	a	g	European	2e-12	FADS1	rs174549	27863252	1	-1.75	++	1
HDL	11:61570783	t	c	European	2e-12	FADS1, FADS2, FADS3	rs174547	19060906	1	-2.63	--	1
Hgb	4:77373079	t	c	European	2e-12	SHROOM3	rs2870238	27863252	1	-0.4	--	0
LDL	2:118835841	a	g	European	2e-12	INSIG2	rs10490626	24097068	1	-0.09	+-	0
LDL	7:21607352	t	c	European, other/founder, Mixed, Asian, European	2e-12	DNAH11	rs12670798	28334899, 24097068, 20686565, 19060911	4	-2.73	++	1
LymphAB	14:64926097	t	c	European	2e-12	ZBTB25, MTHFD1	rs2281603	27863252	1	-1.31	-+	0
LymphRE	9:4763491	a	g	European	2e-12	intergenic	rs12005199	27863252	1	-0.71	++	0
MCH	4:39365720	a	g	European	2e-12	RFC1	rs78773383	27863252	1	-2.79	++	1
MCHC	1:158575729	t	c	Mixed, European	2e-12	NR	rs857684	23222517, 28017375	2	-4.87	++	1
MCV	16:304803	a	t	European	2e-12	ITFG3	rs7189020	19862010	1	-6.95	++	1
MCV	14:74493692	a	t	European	2e-12	CCDC176	rs62005083	27863252	1	-3.05	++	1
MonoAB	8:130696137	c	g	European	2e-12	RP11-419K12.1, CCDC26	rs6993442	27863252	1	-7.14	--	1
PLT	7:129663496	t	c	European	2e-12	ZC3HC1	rs11556924	27863252	1	-3.28	--	1
PLT	15:99248041	a	g	European	2e-12	IGF1R	rs4965426	27863252	1	-0.31	++	0
PLT	1:171949750	t	c	European, other/founder	2e-12	DNM3	rs10914144	22139419	1	-2.52	--	1
PMNAB	6:159515077	a	g	European	2e-12	intergenic	rs2451279	27863252	1	-0.14	++	0
PMNRE	7:92408370	t	c	European, Asian	2e-12	CDK6	rs445	29403010, 27863252	2	-0.79	++	0
PMNRE	19:1079959	a	g	European	2e-12	HMHA1	rs36084354	27863252	1	-0.74	--	0
Trigs	1:62931632	a	c	European, other/founder	2e-12	DOCK7	rs1167998	19060911	1	-15.75	--	1
LDL	1:27138393	t	c	Mixed, Asian, European	3e-12	PIGV, NROB2	rs12748152	28334899, 24097068	2	-0.05	+-	0
LymphAB	3:56849749	t	c	European	3e-12	ARHGEF3	rs1354034	27863252	1	-0.39	++	0
LymphAB	19:16548375	a	g	European	3e-12	EPS15L1, C19orf44, CALR3	rs10411936	21738480	1	-7.48	--	1
LymphRE	14:25459482	t	c	European	3e-12	STXBP6	rs2332462	27863252	1	-1.51	--	1
MCH	4:55408999	t	c	Latin, European	3e-12	KIT	rs218265	27863252, 28453575	2	-36.29	++	1
MCV	17:67081278	a	g	European	3e-12	ABCA6	rs77542162	27863252	1	-2.68	++	1
MonoAB	5:150567017	a	g	European	3e-12	CCDC69	rs61745454	27863252	1	-0.3	--	0
Phos	6:136133659	t	c	European	3e-12	PDE7B	rs947583	20558539	1	-1.44	++	1
PLT	7:123411223	a	c	European, other/founder	3e-12	WASL	rs4731120	22139419	1	-3.67	++	1
RBC	1:203281175	c	g	European	3e-12	BTG2	rs17534202	27863252	1	-0.09	+-	0
Trigs	10:65027610	a	t	European	3e-12	JMJD1C	rs10761731	24097068, 20686565	2	-3.85	--	1
Trigs	10:94839642	a	g	Mixed, Asian, European	3e-12	CYP26A1	rs2068888	28334899, 24097068, 20686565	3	-2.27	++	1
Chol	1:63118196	a	c	European, other/founder	4e-12	DOCK7	rs10889353	19060911	1	-13.16	--	1
Chol	2:169830155	a	g	European	4e-12	ABCB11	rs2287623	24097068	1	-1.67	++	1
EoAB	19:1079959	a	g	European	4e-12	HMHA1	rs36084354	27863252	1	-2.35	++	1
LymphRE	2:161340500	a	c	European	4e-12	RBMS1	rs7419612	27863252	1	-0.98	++	0
MCHC	2:219272294	t	g	European	4e-12	CTDSP1, MIR26B	rs921968	27863252	1	-1.42	++	1
MCV	22:37469591	a	g	European	4e-12	TMPRSS6	rs4820268	19853236	1	-72.25	--	1
MCV	8:48885436	a	t	European	4e-12	MCM4	rs762679	27863252	1	-3.96	--	1
MonoAB	1:159175494	t	c	European	4e-12	DARC	rs34599082	27863252	1	-1.01	++	0
MPV	9:331490	t	g	European/founder	4e-12	DOCK8	rs10813766	22139419	1	-12.78	--	1
MPV	17:33944055	c	g	European/founder	4e-12	SNORD7, AP2B1	rs16971217	22139419	1	-11.33	--	1
PMNAB	12:111884608	t	c	European	4e-12	SH2B3	rs3184504	27863252	1	-0.12	+-	0
Trigs	5:156390297	t	c	European	4e-12	TIMD4, HAVCR1	rs6882076	24097068, 20686565	2	-5.36	++	1
WBC	6:22343592	a	g	European	4e-12	intergenic	rs113760175	27863252	1	-1.61	--	1
BasoAB	1:205653756	t	c	European	5e-12	SLC45A3	rs6685188	27863252	1	-0.79	++	0
Creat	12:349298	t	c	European	5e-12	SLC6A13	rs10774021	26831199	1	-1.56	--	1
Ferrit	6:26093141	a	g	European	5e-12	HFE	rs1800562	25352340, 21943158	2	-0.32	--	0
HDL	19:45422946	a	g	Mixed, Asian, European, Asian	5e-12	APOE, APOC1, APOC2	rs4420638	28334899, 24097068, 20686565	3	-13.44	--	1
Hgb	6:127448249	c	g	European	5e-12	RSPO3	rs1936807	27863252	1	-0.14	--	0
Hgb	16:72108093	a	g	European, Mixed	5e-12	HP, HPR, DHX38, TXNL4B, PMFBP1	rs2000999	28240269	1	-0.74	++	0
Hgb	14:64703593	t	g	European	5e-12	ESR2	rs1256061	27863252	1	-0.04	+-	0
MCV	13:110402066	a	t	European	5e-12	IRS2	rs61358232	27863252	1	-3.04	++	1
PLT	6:26091179	c	g	European	5e-12	HFE	rs1799945	27863252	1	-2.72	--	1
PLT	11:202856	a	g	European	5e-12	ODF3, RIC8A, SIRT3, BET1L, PSMD13, SCGB1C1	rs11602954	24026423	1	-7.29	--	1
PMNAB	2:182308352	a	g	European	5e-12	intergenic	rs6740847	27863252	1	-2.45	++	1
RBC	17:59456589	t	c	European	5e-12	BCAS3	rs9895661	27863252	1	-1.13	++	0
Trigs	6:32210799	a	g	European	5e-12	HLA-area	rs419132	25961943	1	-1.21	++	0
WBC	14:69179971	t	c	European	5e-12	RAD51B	rs10138752	27863252	1	-1.9	++	1
HDL	8:19849757	a	g	European	6e-12	LPL	rs17091905	21943158	1	-23.61	--	1
HgbA1C	8:41630405	a	g	European, Asian	6e-12	ANK1	rs4737009	24647736, 20858683	2	-1.75	--	1
LymphAB	11:128335578	a	g	European	6e-12	ETS1	rs4937334	27863252	1	-1.06	++	0
LymphRE	10:98966485	a	g	European	6e-12	ARHGAP19-SLIT1	rs10882873	27863252	1	-2.18	++	1
MCH	3:71256309	t	c	European	6e-12	FOXP1	rs17699658	27863252	1	-1.42	-+	0
MonoAB	3:46364860	a	g	European	6e-12	intergenic	rs112313229	27863252	1	-1.25	--	0
PLT	11:308065	t	c	European	6e-12	IFITM2	rs9704108	27863252	1	-0.06	+-	0
PMNAB	20:43042364	t	c	European	6e-12	HNF4A	rs1800961	27863252	1	-0.3	++	0
RBC	6:7232389	t	c	European	6e-12	RREB1	rs75757892	27863252	1	-3.9	--	1
Chol	12:112072424	a	g	European	7e-12	BRAP	rs11065987	24097068, 20686565	2	-1.26	--	0
Chol	17:7080316	t	c	European	7e-12	DLG4	rs55714927	25961943	1	-3.01	++	1
Gluc	1:214159256	t	c	European	7e-12	PROX1	rs340874	20081858	1	-5.95	++	1
PLT	13:95898207	a	g	European, other/founder	7e-12	ABCC4	rs4148441	22139419	1	-6.71	++	1
PMNRE	2:202153078	t	g	European	7e-12	ALS2CR12	rs1035142	27863252	1	-0.46	--	0
PMNRE	13:41522338	a	c	European	7e-12	ELF1	rs9532679	27863252	1	-1.59	++	1
RBC	9:4670315	a	g	European	7e-12	SPATA6L	rs445684	27863252	1	-0.2	-+	0
LDL	5:74655726	t	c	European, Founder/other	8e-12	HMGCR	rs3846663	19060906, 19197348	2	-5.78	--	1
MPV	13:114012898	t	c	European/founder	8e-12	GRTP1	rs7317038	22139419	1	-12.61	++	1
PLT	12:112871372	a	g	European	8e-12	PTPN11	rs11066301	19820697	1	-15.51	++	1
PMNAB	14:69179971	t	c	European	8e-12	RAD51B	rs10138752	27863252	1	-1.65	++	1
PMNRE	9:4763176	t	c	European	8e-12	intergenic	rs385893	27863252	1	-0.46	++	0
BasoRE	1:205653756	t	c	European	9e-12	SLC45A3	rs6685188	27863252	1	-0.45	++	0
Ca	20:52774427	a	g	European	9e-12	CYP24A1	rs1570669	24068962	1	-0.25	+-	0
LDL	17:7080316	t	c	European	9e-12	DLG4	rs55714927	25961943	1	-3.48	++	1
LDL	1:234858597	a	t	European	9e-12	IRF2BP2, TOMM20	rs514230	24097068, 20686565, 25961943	3	-1.72	++	1
MCV	2:174219135	a	g	European	9e-12	AC092573.2	rs920112	27863252	1	-0.28	+-	0
MPV	19:38794895	t	c	European	9e-12	C19orf33	rs2304176	27863252	1	-3.74	--	1
RDW	14:65256188	a	g	European	9e-12	SPTB	rs11851199	27863252	1	-0.79	--	0
Trigs	4:88030261	t	g	European, multi x	9e-12	KLHL8, AFF1	rs442177	20864672, 24097068, 20686565	3	-3.44	--	1
Trigs	2:21208211	a	g	European	9e-12	APOB	rs7557067	19060906	1	-7.35	--	1
BasoAB	7:129663496	t	c	European	1e-11	ZC3HC1	rs11556924	27863252	1	-1.79	--	1
Creat	10:1065710	t	c	European	1e-11	WDR37	rs1044261	26831199	1	-6.06	--	1
Creat	11:65506822	c	g	European, multi	1e-11	AP5B1	rs4014195	26831199	1	-3.44	++	1
HDL	11:61543961	t	c	European	1e-11	FADS1, FADS2, FADS3	rs174529	25961943	1	-1.83	--	1
Hgb	12:112072424	a	g	European	1e-11	TRAFD1	rs11065987	19862010	1	-1.71	++	1
LDL	5:156398169	c	g	European	1e-11	TIMD4, HAVCR1	rs1501908	19060906	1	-5.45	--	1
LDL	17:64210580	a	c	European	1e-11	APOH, PRXCA	rs1801689	24097068	1	-1.72	++	1
LDL	6:16127407	t	c	European	1e-11	IDOL	rs3757354	24097068, 20686565, 25961943	3	-0.61	++	0
MCH	17:56436109	t	c	European	1e-11	RNF43	rs34523089	27863252	1	-4.69	--	1
MCV	9:4856877	a	g	Mixed, European	1e-11	RCL1	rs10758658	19862010, 28017375	2	-19.03	++	1
MonoAB	3:46399208	a	g	European	1e-11	CCR2	rs1799864	27863252	1	-0.6	++	0
MPV	19:16185559	a	g	African, European/founder	1e-11	TPM4	rs8109288	22139419, 22423221	2	-15.6	--	1
MPV	10:114154752	a	g	European	1e-11	ACSL5	rs146605626	27863252	1	-0.47	--	0
MPV	7:37452113	t	g	European	1e-11	ELMO1	rs11771053	27863252	1	-2.63	--	1
MPV	4:6891519	c	g	European, European/founder	1e-11	KIAA0232	rs11734132	22139419, 24026423	2	-13.18	++	1
Phos	6:33706479	t	c	European	1e-11	LEMD2, MLN, ITPR3	rs9469578	20558539	1	-0.05	+-	0
PLT	15:65183801	a	g	European, other/founder	1e-11	ANKDD1A	rs1719271	22139419	1	-2.78	++	1
PMNAB	9:286491	a	g	European	1e-11	DOCK8	rs3209441	27863252	1	-2.42	--	1
PMNRE	16:30482494	t	c	European	1e-11	ITGAL, Y_RNA	rs11150589	27863252	1	-1.57	--	1
PTT	3:186390627	t	c	European	1e-11	HRG	rs9898	20303064, 22703881	2	-1.16	++	0
RDW	9:136145425	a	c	European	1e-11	ABO	rs9411378	27863252	1	-1.99	+-	0
UricA	4:9922167	t	c	Founder/other, European	1e-11	GLUT9	rs16890979	26902266, 18759275	2	-25.64	++	1
WBC	8:22966769	a	g	European	1e-11	TNFRSF10C	rs12550612	27863252	1	-1.32	++	1
Chol	2:44065090	a	g	European, other/founder	2e-11	ABCG5	rs6756629	19060911	1	-4.42	++	1
CRP	12:103483094	a	g	European, other/founder	2e-11	ASCL1	rs10745954	21300955	1	-0.16	-+	0
HCT	11:61549025	a	g	European	2e-11	MYRF, TMEM258	rs174533	27863252	1	-0.72	--	0
HDL	18:47167214	t	c	European, other/founder, European	2e-11	LIPG	rs4939883	19060906, 19060911	2	-8.05	++	1
HDL	6:43757896	a	c	European	2e-11	VEGFA	rs998584	24097068	1	-0.33	++	0
HDL	17:41926126	t	c	European	2e-11	CD300LG	rs72836561	28270201	1	-7.61	++	1
LDL	5:74651084	a	g	European, other/founder	2e-11	HMGCR	rs3846662	19060911	1	-5.81	++	1
LDL	1:63078222	a	t	European	2e-11	ANGPTL3, DOCK7	rs10889348	25961943	1	-3.05	--	1
LymphRE	1:160788131	t	c	European	2e-11	LY9	rs3817407	27863252	1	-0.26	+-	0
MCH	14:70354858	a	c	European	2e-11	SMOC1	rs1958078	27863252	1	-3.68	++	1
MCV	17:56436109	t	c	European	2e-11	RNF43	rs34523089	27863252	1	-5.22	--	1
MCV	1:37939173	t	c	European	2e-11	LINC01137	rs2492301	27863252	1	-3.78	--	1
MCV	17:45811354	c	g	European	2e-11	TBX21	rs41444548	27863252	1	-5.28	++	1
MPV	2:241495013	c	g	European/founder	2e-11	ANKMY1	rs4305276	22139419	1	-5.35	++	1
PMNAB	15:41782684	a	c	European	2e-11	ITPKA	rs12440045	27863252	1	-0.24	--	0
Trigs	5:156479323	c	g	European	2e-11	TIMD4, HAVCR1	rs1553318	25961943	1	-2.91	--	1
Creat	17:19438321	t	c	European	3e-11	SLC47A1	rs2453580	26831199	1	-4.19	++	1
EoAB	9:117696336	t	c	European	3e-11	TNFSF8	rs726657	27863252	1	-3.18	++	1
HCT	3:12358230	a	t	European	3e-11	PPARG	rs6442310	27863252	1	-0.11	+-	0
HCT	14:64703593	t	g	European	3e-11	ESR2	rs1256061	27863252	1	-0.02	+-	0
HDL	8:19832646	t	g	European	3e-11	LPL	rs17482753	20031538	1	-28.64	--	1
LDL	11:116652423	a	g	European	3e-11	APOA1, APOC3, APOA5	rs6589566	18179892	1	-0.12	++	0
LymphAB	17:74389890	t	c	European	3e-11	UBE2O	rs11077815	27863252	1	-1.35	--	1
MCV	10:45966422	a	g	Mixed, European	3e-11	2019-03-08	rs901683	23222517, 28017375	2	-14.27	--	1
MCV	5:75591710	c	g	European	3e-11	SV2C	rs2270927	27863252	1	-1.64	--	1
MPV	2:31464829	a	g	European	3e-11	EHD3	rs647316	19820697	1	-22.78	--	1
MPV	14:105729792	a	g	European/founder	3e-11	BRF1	rs3000073	22139419	1	-6.01	++	1
PLT	12:57848639	a	g	European	3e-11	INHBE	rs3809114	27863252	1	-1.15	++	0
PLT	17:4836381	t	c	European, other/founder, Asian	3e-11	GP1BA	rs6065	20139978, 22139419	2	-4.21	--	1
PMNRE	10:65027610	a	t	European	3e-11	JMJD1C	rs10761731	27863252	1	-0.84	-+	0
PMNRE	8:9183596	a	g	European	3e-11	RP11-115J16.1	rs4841132	27863252	1	-1.82	++	1
RDW	20:52553882	t	c	European	3e-11	BCAS1	rs6022858	27863252	1	-3.11	++	1
UricA	11:64334114	t	c	European	3e-11	SLC22A11	rs2078267	26902266	1	-3.71	++	1
WBC	9:286491	a	g	European	3e-11	DOCK8	rs3209441	27863252	1	-3.82	--	1
Chol	1:25775733	a	t	European	4e-11	TMEM57, LDLRAP1	rs12027135	24097068, 20686565	2	-0.99	++	0
Chol	9:136149399	a	g	European, Asian	4e-11	ABO	rs507666	25961943, 24386095	2	-7.02	--	1
Gluc	8:118184783	t	c	European, Asian	4e-11	SLC30A8	rs13266634	28270201, 29403010	2	-11.56	++	1
HCT	17:59456589	t	c	European	4e-11	BCAS3	rs9895661	27863252	1	-0.44	++	0
HgbA1C	11:92673828	t	c	European	4e-11	MTNR1B	rs1387153	20858683	1	-1.95	--	1
Iron	6:26093141	a	g	European	4e-11	HFE	rs1800562	19084217, 25352340	2	-12.94	--	1
LDL	1:55496039	t	c	European, multi x	4e-11	PCSK9	rs11206510	20864672, 19060906, 18193043	3	-3.42	--	1
LDL	20:12962718	a	g	Mixed, Asian, European	4e-11	SPTLC3	rs364585	28334899, 24097068	2	-0.08	+-	0
MCV	22:37470224	t	c	Mixed, European, Founder/other	4e-11	TMPRSS6	rs2413450	19862010, 23935956, 28017375	3	-72.62	++	1
MCV	1:66089782	t	c	European	4e-11	LEPR	rs6700896	27863252	1	-1.17	--	0
MonoAB	20:42839620	a	g	European	4e-11	OSER1-AS1	rs4142441	27863252	1	-0.66	++	0
MPV	11:116648917	c	g	European	4e-11	ZNF259	rs964184	27863252	1	-0.31	-+	0
PLT	12:6291093	a	g	European, other/founder, Latin	4e-11	CD9, VWF	rs7342306	22139419, 26805783	2	-0.87	++	0
PMNAB	7:45009341	a	g	European	4e-11	MYO1G	rs3735485	27863252	1	-1.04	++	0
RDW	11:116648917	c	g	European	4e-11	ZNF259	rs964184	27863252	1	-1.1	--	0
Trigs	19:19662220	t	c	European	4e-11	NCAN, CILP2, PBX4	rs17216525	19060906	1	-8.04	++	1
WBC	6:16744687	t	c	European	4e-11	ATXN1	rs1144700	27863252	1	-1.09	++	0
WBC	8:129012574	t	c	European	4e-11	PVT1	rs10087240	27863252	1	-1.32	--	1
Chol	10:17260290	a	g	Mixed, Asian, European	5e-11	VIM, CUBN	rs10904908	28334899, 24097068	2	-2.69	++	1
Chol	12:9082581	a	g	Mixed, Asian, European	5e-11	PHC1, A2ML1	rs4883201	28334899, 24097068	2	-0.99	--	0
Creat	19:33453659	t	c	European	5e-11	SLC7A9	rs4805834	20383145	1	-0.76	++	0
HDL	11:75455021	a	c	Mixed, Asian, European	5e-11	MOGAT2, DGAT2	rs499974	28334899, 24097068	2	-1.77	+-	0
LymphAB	8:129012574	t	c	European	5e-11	PVT1	rs10087240	27863252	1	-0.31	+-	0
MCHC	11:9769562	c	g	European	5e-11	SWAP70	rs415895	27863252	1	-2.69	++	1
MPV	14:103572815	a	g	European/founder	5e-11	C14orf73	rs944002	22139419	1	-13.05	--	1
PLT	1:10451799	t	c	European	5e-11	RN7SL721P	rs4846217	27863252	1	-5.11	++	1
RBC	17:8161149	t	c	European	5e-11	PFAS	rs4791641	27863252	1	-0.37	-+	0
RBC	6:127448249	c	g	European	5e-11	RSPO3	rs1936807	27863252	1	-0.16	+-	0
Chol	20:39091487	a	g	European	6e-11	MAFB	rs2902940	24097068, 20686565	2	-1.06	--	0
CRP	1:40064961	a	g	European, other/founder	6e-11	PABPC4	rs12037222	21300955	1	-0.25	++	0
HDL	11:48518893	a	g	European, other/founder	6e-11	FOLH1, MADD	rs7395662	19060911	1	-0.03	+-	0
LDL	1:220973563	t	c	European	6e-11	MOSC1	rs2642442	24097068, 20686565	2	-1.07	--	0
RBC	12:88829294	t	c	European, Asian	6e-11	KITLG	rs11104870	23222517	1	-0.43	++	0
WBC	11:61571382	a	g	European	6e-11	FADS1	rs174549	27863252	1	-0.22	-+	0
Chol	12:121450165	t	c	European	7e-11	HNF1A	rs2264750	25961943	1	-3.29	--	1
HDL	4:89741269	a	g	Mixed, Asian, European	7e-11	FAM13A	rs3822072	28334899, 24097068	2	-1.99	++	1
HDL	4:103188709	t	c	European	7e-11	SLC39A8	rs13107325	24097068, 20686565	2	-5.31	++	1
Trigs	6:139835498	t	c	European	7e-11	CITED2	rs17585887	25961943	1	-1.6	--	1
Trigs	20:44576502	t	c	European	7e-11	PLTP	rs7679	19060906	1	-5.85	++	1
Ca	2:234264848	c	g	European	8e-11	DGKD	rs1550532	24068962	1	-7.75	--	1
EoAB	1:23847464	a	c	European	8e-11	E2F2	rs2075995	27863252	1	-1.17	++	0
MPV	20:1923734	t	g	European	8e-11	SIRPA	rs6136489	19820697	1	-28.59	--	1
PLT	11:119099906	c	g	European, other/founder	8e-11	CBL	rs4938642	22139419	1	-3.68	--	1
HDL	7:50305863	t	g	Mixed, Asian, European	9e-11	IKZF1	rs4917014	28334899, 24097068	2	-0.88	+-	0
LymphAB	8:41543675	a	g	European	9e-11	ANK1	rs34664882	27863252	1	-1.17	++	0
MCV	17:1782952	a	g	European	9e-11	RPA1	rs5030755	27863252	1	-0.01	-+	0
PLT	10:94839642	a	g	European	9e-11	CYP26A1	rs2068888	27863252	1	-2.3	++	1
Trigs	7:25991826	t	c	European	9e-11	MIR148A	rs4722551	24097068	1	-1.42	--	1
AlkP	12:41721430	t	c	European	1e-10	CNTN1, PDZRN4	rs1880887	18464913	1	-0.22	+-	0
Ca	2:27741237	t	c	European	1e-10	GCKR	rs780094	24068962	1	-4.29	--	1
Ca	11:3029089	a	g	European	1e-10	CARS	rs7481584	24068962	1	-0.35	+-	0
Chol	4:3473139	a	g	European	1e-10	LRPAP1	rs6831256	24097068	1	-1.52	++	1
EoAB	5:131862977	t	g	European	1e-10	IL5	rs4143832	19198610	1	-8.22	--	1
HDL	12:109895168	c	g	European	1e-10	MVK, MMAB	rs2338104	19060906, 18193043	2	-1.75	++	1
HDL	9:107647220	t	c	European	1e-10	ABCA1	rs4149268	18193043	1	-4.34	++	1
HDL	3:52532118	a	g	Mixed, Asian, European	1e-10	STAB1	rs13326165	28334899, 24097068	2	-0.09	-+	0
Hgb	20:51318351	a	g	European	1e-10	TSHZ2	rs6013509	19862010	1	-0.58	++	0
Hgb	17:8161149	t	c	European	1e-10	PFAS	rs4791641	27863252	1	-0.41	-+	0
Hgb	12:111884608	t	c	Mixed, European	1e-10	SH2B3	rs3184504	27863252, 23222517, 28017375	3	-1.99	--	1
LDL	1:25775733	a	t	European	1e-10	TMEM57, LDLRAP1	rs12027135	24097068, 20686565	2	-0.9	++	0
LymphAB	7:39972125	a	g	European	1e-10	intergenic	rs10243593	27863252	1	-0.82	++	0
LymphRE	8:41630405	a	g	European	1e-10	ANK1	rs4737009	27863252	1	-0.29	+-	0
LymphRE	2:182323766	a	g	European	1e-10	ITGA4	rs1375493	27863252	1	-1.48	++	1
MCH	15:66070693	t	c	Mixed, European	1e-10	NR	rs2572207	27863252, 28017375	2	-16.15	++	1
MCH	14:65502239	a	g	Mixed, European	1e-10	FNTB	rs7155454	23222517, 28017375	2	-12.59	--	1
MCH	2:211540507	a	c	European, Asian	1e-10	CPS1	rs1047891	29403010, 27863252	2	-0.37	--	0
MCH	6:139840693	a	c	Mixed, European	1e-10	CITED2	rs592423	27863252, 28017375	2	-24.6	--	1
MCH	10:101282200	a	g	European	1e-10	NKX2-3	rs11190134	23222517	1	-2.02	+-	0
MCHC	1:158612548	a	t	European	1e-10	SPTA1	rs857721	19862010	1	-4.95	++	1
MCV	22:37462936	a	g	Latin, European, multi, Asian	1e-10	TMPRSS6	rs855791	29403010, 20927387, 28453575, 20139978, 23263863, 19820699	6	-76.24	++	1
MCV	19:33181484	t	c	European	1e-10	NUDT19	rs3892630	23222517	1	-1.4	--	1
MCV	2:211540507	a	c	European, Asian	1e-10	CPS1	rs1047891	29403010, 27863252	2	-0.64	+-	0
MCV	10:46024729	a	g	European	1e-10	2019-03-08	rs11239550	19862010	1	-10.25	++	1
MonoAB	16:86009760	a	c	European	1e-10	intergenic	rs12232384	27863252	1	-5.41	--	1
MPV	17:27769598	a	g	European	1e-10	TAOK1	rs9900280	24026423	1	-58.54	--	1
MPV	18:67516846	a	c	European	1e-10	CD226	rs893001	19820697	1	-31.86	++	1
PLT	5:131819921	a	c	European, other/founder	1e-10	IRF1	rs2070729	22139419	1	-3.81	--	1
PLT	2:43687879	t	c	European, other/founder	1e-10	THADA	rs17030845	22139419	1	-2.65	++	1
PLT	12:122365583	t	c	European, other/founder	1e-10	WDR66	rs7961894	22139419	1	-0.96	+-	0
PLT	14:93501026	a	g	European, other/founder	1e-10	ITPK1	rs8006385	22139419	1	-3.51	++	1
PLT	6:32975014	t	c	European, other/founder	1e-10	HLA-DOA	rs399604	22139419	1	-4.04	++	1
PMNAB	8:22966769	a	g	European	1e-10	TNFRSF10C	rs12550612	27863252	1	-1	++	0
PMNRE	20:43042364	t	c	European	1e-10	HNF4A	rs1800961	27863252	1	-0.04	-+	0
PMNRE	9:22145694	a	g	European	1e-10	intergenic	rs2065500	27863252	1	-4.75	++	1
RBC	4:81181072	a	t	European	1e-10	intergenic	rs10857147	27863252	1	-4.68	++	1
WBC	5:150567017	a	g	European	1e-10	CCDC69	rs61745454	27863252	1	-1.72	--	1
Chol	11:122522375	t	c	European	2e-10	UBASH3B	rs7941030	24097068, 20686565	2	-1.13	-+	0
Chol	19:49206417	a	g	European	2e-10	FUT2, FLJ36070	rs492602	24097068, 20686565	2	-2.07	++	1
Chol	11:61597212	t	c	European, other/founder	2e-10	FADS2, FADS3	rs174570	19060911	1	-0.82	++	0
Chol	10:113933886	a	g	European	2e-10	GPAM	rs2255141	24097068, 20686565	2	-2.62	--	1
Chol	1:62957030	a	g	European	2e-10	DOCK7	rs10889333	28270201	1	-13.01	++	1
Ferrit	17:56709034	a	g	European	2e-10	TEX14	rs411988	25352340	1	-1.59	++	1
Hgb	17:7737331	t	c	European	2e-10	DNAH2	rs12945870	27863252	1	-2.12	++	1
LDL	20:17845921	a	c	Mixed, Asian, European	2e-10	SNX5	rs2328223	28334899, 24097068	2	-1.97	++	1
LDL	2:63149557	a	g	Mixed, Asian, European	2e-10	EHBP1	rs2710642	28334899, 24097068	2	-1.57	--	1
LymphAB	5:131801726	a	g	European	2e-10	C5orf56	rs2522056	27863252	1	-1.12	--	0
LymphAB	6:130349119	t	c	European	2e-10	L3MBTL3	rs6569648	27863252	1	-0.12	-+	0
LymphAB	12:48208368	t	c	European	2e-10	HDAC7	rs11168249	27863252	1	-0.74	--	0
LymphRE	10:6094697	t	c	European	2e-10	IL2RA	rs61839660	27863252	1	-0.75	-+	0
MCV	22:21939675	t	g	Mixed, European	2e-10	NR	rs5754217	23222517, 28017375	2	-12.6	++	1
MCV	1:26872832	a	g	European	2e-10	RPS6KA1	rs17162190	27863252	1	-1.27	--	0
PLT	17:35848255	a	c	European	2e-10	DUSP14	rs853195	27863252	1	-2.92	++	1
PLT	14:103566785	t	c	European, other/founder	2e-10	C14orf73	rs2297067	22139419	1	-3.01	--	1
PLT	5:75964507	t	c	European	2e-10	IQGAP2	rs34950321	27863252	1	-0.22	-+	0
PLT	14:103040087	a	t	European, other/founder	2e-10	RCOR1	rs11628318	22139419	1	-2.65	--	1
PLT	12:57023284	c	g	European, other/founder	2e-10	PTGES3, BAZ2A	rs941207	22139419	1	-2.09	++	1
PLT	14:68520906	a	g	European, other/founder	2e-10	RAD51L1	rs8022206	22139419	1	-3.38	++	1
PLT	1:230293530	t	c	European	2e-10	GALNT2	rs4631704	27863252	1	-3.27	--	1
PMNAB	4:106061534	a	c	European	2e-10	AC004069.2	rs7679673	27863252	1	-3.41	++	1
PMNAB	1:159174885	t	c	European	2e-10	CTA-134P22.2, DARC	rs7550207	27863252	1	-0.19	++	0
RBC	6:41852616	a	t	European	2e-10	USP49	rs1319012	27863252	1	-2.4	++	1
RBC	21:37814114	t	c	European	2e-10	AP000695.6	rs2835349	27863252	1	-3.59	--	1
RBC	8:48885436	a	t	European	2e-10	MCM4	rs762679	27863252	1	-3.94	++	1
RDW	18:43793488	t	c	European	2e-10	C18orf25	rs8095374	27897004	1	-11.12	++	1
Trigs	1:63049593	c	g	European	2e-10	ANGPTL3	rs1748195	18193043	1	-15.57	--	1
Trigs	11:117075566	t	c	European, Asian	2e-10	PCSK7	rs508487	26763881, 21943158	2	-13.25	--	1
Trigs	2:165513091	t	c	European	2e-10	COBLL1	rs10195252	20686565	1	-5.32	--	1
WBC	19:51727962	a	c	European	2e-10	CD33	rs3865444	27863252	1	-1.51	++	1
Chol	17:7091650	t	c	European	3e-10	DLG4	rs314253	24097068	1	-1.76	--	1
Chol	7:1083777	a	g	European	3e-10	GPR146	rs1997243	24097068	1	-0.46	++	0
Creat	17:59483766	t	c	European	3e-10	TBX2	rs8068318	20383145	1	-4.44	++	1
EoRE	11:116652351	a	g	European	3e-10	ZNF259	rs12274192	27863252	1	-1.51	--	1
Ferrit	16:72144174	t	c	European, Arab, South Asian	3e-10	DHX38, TXNL4B, PMFBP1	rs9302635	28240269	1	-0.18	++	0
HDL	6:127436064	t	c	European	3e-10	RSPO3	rs1936800	24097068	1	-2.26	++	1
HDL	1:182168885	a	g	European	3e-10	ZNF648	rs1689800	24097068, 20686565	2	-2.49	--	1
HDL	12:124460167	t	g	European	3e-10	CCDC92, ZNF664	rs4765127	24097068, 20686565	2	-4.02	--	1
HDL	2:165540800	t	c	European	3e-10	COBLL1	rs12328675	24097068, 20686565	2	-1.24	++	0
Hgb	15:76293971	a	g	European	3e-10	NRG4	rs11072566	23222517	1	-1.62	--	1
LDL	2:44065090	a	g	European, other/founder	3e-10	ABCG5	rs6756629	19060911	1	-5.99	++	1
LDL	3:12324230	t	c	European	3e-10	PPARG	rs2920503	25961943	1	-0.15	-+	0
MCH	22:37469591	a	g	European	3e-10	TMPRSS6	rs4820268	19853236	1	-123.58	--	1
MCH	6:42014304	t	c	European	3e-10	CCND3	rs9369327	27863252	1	-2.33	++	1
MPV	2:191728044	a	g	European	3e-10	intergenic	rs11893307	27863252	1	-0.09	+-	0
PLT	22:29695929	t	g	European	3e-10	EWSR1	rs2518683	27863252	1	-0.61	--	0
PLT	11:61564299	t	g	European, other/founder	3e-10	FEN1	rs4246215	22139419	1	-4.73	--	1
PLT	12:121414915	a	g	European	3e-10	HNF1A-AS1	rs2255531	27863252	1	-1.72	++	1
RBC	11:33913568	t	c	European	3e-10	LMO2	rs2273799	27863252	1	-1.07	--	0
WBC	11:113957197	a	g	European	3e-10	ZBTB16	rs2846630	27863252	1	-0.75	--	0
BasoAB	2:112167931	t	c	European	4e-10	MIR4435-1HG	rs62160676	27863252	1	-4.74	--	1
Chol	20:34152782	t	c	European	4e-10	ERGIC3	rs2277862	24097068, 20686565	2	-0.37	++	0
EoRE	2:211543055	t	c	European	4e-10	CPS1	rs715	27863252	1	-1.58	++	1
HDL	11:65391317	a	g	Mixed, Asian, European	4e-10	KAT5	rs12801636	28334899, 24097068	2	-1	--	0
HDL	1:40028180	a	g	European	4e-10	MACF1, PABPC4	rs4660293	24097068, 20686565	2	-2.74	--	1
LDL	17:7091650	t	c	Mixed, Asian, European	4e-10	DLG4	rs314253	28334899, 24097068	2	-2.26	--	1
MCH	17:45811354	c	g	European	4e-10	TBX21	rs41444548	27863252	1	-3.83	++	1
PLT	19:45740771	t	c	European, other/founder	4e-10	EXOC3L2	rs17356664	22139419	1	-2.76	++	1
RBC	4:55408999	t	c	Latin, European	4e-10	KIT, PDGFRA, FIP1L1	rs218265	27863252, 28453575	2	-16.05	--	1
Trigs	1:214161820	a	g	European	4e-10	PROX1	rs340839	25961943	1	-0.01	+-	0
Trigs	15:43237414	t	c	European	4e-10	UBR1, CAPN3	rs62020698	25961943	1	-1.54	--	1
TSH	9:136139265	a	c	European, multi x	4e-10	ABO	rs657152	23408906, 25436638	2	-12.06	--	1
EoAB	2:213824045	a	g	European	5e-10	IKZF2	rs12619285	19198610, 27863252	2	-7.46	--	1
EoRE	6:42282393	a	g	European	5e-10	TRERF1	rs4714598	27863252	1	-0.57	++	0
HDL	18:47159090	a	g	European	5e-10	LIPG	rs7240405	20031538	1	-7.47	++	1
LDL	9:2640759	a	g	Mixed, Asian, European	5e-10	VLDLR	rs3780181	28334899, 24097068	2	-0.26	-+	0
LymphAB	3:39307162	a	g	European	5e-10	CX3CR1	rs3732378	27863252	1	-5.32	--	1
LymphRE	7:150217309	t	c	European	5e-10	GIMAP7	rs3735080	27863252	1	-0.88	--	0
MPV	3:124340222	c	g	European/founder	5e-10	KALRN	rs10512627	22139419	1	-11.8	--	1
PLT	19:16185559	a	g	European, other/founder, African, Latin	5e-10	TPM4	rs8109288	22139419, 22423221, 26805783	3	-5.61	++	1
PLT	8:145005561	t	c	European, other/founder	5e-10	PLEC1	rs6995402	22139419	1	-3.89	++	1
PMNAB	16:3746241	t	c	European	5e-10	TRAP1	rs6500550	27863252	1	-0.08	-+	0
RBC	1:248039451	t	c	European	5e-10	TRIM58	rs3811444	27863252, 23222517	2	-2.24	--	1
Chol	1:63049551	a	c	European, Asian	6e-10	DOCK7	rs11207995	25961943, 24386095	2	-12.95	--	1
HCT	20:43042364	t	c	European	6e-10	HNF4A	rs1800961	27863252	1	-0.86	--	0
Hgb	12:121454622	t	c	European	6e-10	C12orf43	rs1182933	27863252	1	-0.7	--	0
LDL	6:26093141	a	g	European	6e-10	HFE, HIST1H4C	rs1800562	24097068, 20686565	2	-0.18	--	0
MCV	13:113365480	a	g	European	6e-10	ATP11A	rs71446622	27863252	1	-3.34	++	1
MPV	19:45372329	a	g	European	6e-10	PVRL2	rs17561351	27863252	1	-3.85	++	1
Trigs	19:7224431	a	g	Mixed, Asian, European	6e-10	INSR	rs7248104	28334899, 24097068	2	-1.69	++	1
Trigs	8:19832646	t	g	European	6e-10	LPL	rs17482753	24023261	1	-35.96	++	1
Chol	9:2640759	a	g	European	7e-10	VLDLR	rs3780181	24097068	1	-0.28	--	0
Creat	6:160681393	a	g	European	7e-10	SLC22A2	rs3127573	20383145	1	-1.5	++	1
LymphAB	8:101388283	a	g	European	7e-10	intergenic	rs11779535	27863252	1	-0.62	--	0
MCV	17:40466092	a	g	European	7e-10	STAT3	rs1053004	27863252	1	-1.97	++	1
MonoAB	1:110435328	a	g	European	7e-10	RP11-195M16.3	rs17608459	27863252	1	-0.32	+-	0
MonoAB	15:42651900	c	g	European	7e-10	CAPN3	rs149698681	27863252	1	-0.84	--	0
MPV	7:16700798	a	g	European	7e-10	BZW2	rs696279	27863252	1	-1	++	0
PLT	1:25889422	t	c	European	7e-10	LDLRAP1	rs12096438	27863252	1	-0.92	++	0
PMNAB	4:7047102	t	c	European	7e-10	TADA2B, RP11-367J11.2	rs11931598	27863252	1	-1.2	++	0
PMNRE	10:45961020	t	c	European	7e-10	NR	rs34731408	27863252	1	-0.75	--	0
Chol	10:113913222	t	c	European	8e-10	GPAM	rs2297991	25961943	1	-2.96	--	1
HDL	20:43042364	t	c	European	8e-10	HNF4A	rs1800961	19060906, 24097068, 20686565, 25961943	4	-6.71	++	1
MCV	3:24350811	a	g	Mixed, European, Asian	8e-10	NR	rs9310736	20139978, 23222517, 28017375	3	-11.84	++	1
MonoAB	8:130624105	c	g	Latin, European, Asian, multi x	8e-10	NR	rs1991866	25096241, 28158719	2	-39.64	++	1
BasoAB	17:57911230	a	g	European	9e-10	VMP1	rs1292061	27863252	1	-2.71	++	1
Ca	13:42559076	a	g	European	9e-10	KIAA0564, DGKH	rs7336933	24068962	1	-3.87	++	1
HDL	12:109962795	c	g	European	9e-10	MMAB, MVK	rs2241208	25961943	1	-1.84	--	1
HDL	2:211540507	a	c	European	9e-10	CPS1	rs1047891	24097068	1	-1.9	++	1
LymphRE	19:19702384	a	g	European	9e-10	PBX4	rs17217098	27863252	1	-3.61	++	1
MCHC	15:65830518	t	c	European	9e-10	PTPLAD1	rs2456015	27863252	1	-3.05	--	1
PLT	2:38044344	t	c	European	9e-10	AC010878.3	rs4670779	27863252	1	-0.93	++	0
RBC	14:64703593	t	g	European	9e-10	ESR2	rs1256061	27863252	1	-0.1	+-	0
BasoRE	6:31380529	a	g	European	1e-09	HCP5, MICA	rs2256183	27863252	1	-6.86	++	1
Chol	2:234679384	t	c	European	1e-09	UGT1A1	rs11563251	24097068	1	-0.48	+-	0
Chol	9:107664301	t	c	Mixed, Asian, European, Asian	1e-09	ABCA1	rs1883025	28334899, 24097068, 20686565	3	-2.23	++	1
EoRE	8:119848956	a	g	European	1e-09	intergenic	rs1493935	27863252	1	-0.91	--	0
HCT	3:52540773	t	c	European	1e-09	STAB1	rs1010553	27863252	1	-0.04	-+	0
HCT	2:112167931	t	c	European	1e-09	MIR4435-1HG	rs62160676	27863252	1	-0.63	-+	0
HCT	12:13046211	t	c	European	1e-09	GPRC5A	rs12811512	27863252	1	-0.99	++	0
HDL	8:126482621	a	c	European	1e-09	TRIB1	rs2954022	25961943	1	-5.7	--	1
HDL	7:72982874	t	c	European	1e-09	MLXIPL	rs17145738	24097068, 20686565	2	-0.4	--	0
HDL	5:53298025	a	g	Mixed, Asian, European	1e-09	ARL15	rs6450176	28334899, 24097068, 20686565	3	-1.15	++	0
Hgb	1:248039451	t	c	European	1e-09	TRIM58	rs3811444	27863252	1	-0.76	--	0
LDL	2:21288321	a	g	European	1e-09	APOB	rs562338	18262040, 18193043	2	-13.9	++	1
LymphRE	1:197781198	t	c	European	1e-09	intergenic	rs12134279	27863252	1	-0.01	-+	0
MCH	22:37467392	c	g	European	1e-09	TMPRSS6	rs5756506	19820697	1	-59.72	--	1
MCV	12:57146069	t	g	European	1e-09	PRIM1	rs2277339	27863252	1	-2.17	++	1
MCV	14:70365924	a	c	European	1e-09	SMOC1	rs11627546	23222517	1	-0.33	-+	0
MonoAB	12:52305786	t	c	European	1e-09	ACVRL1	rs1700159	27863252	1	-1.38	--	1
MonoAB	10:30496905	a	g	European	1e-09	intergenic	rs475616	27863252	1	-1.06	++	0
MPV	20:57587771	t	c	European, European/founder	1e-09	TUBB1, CTSZ	rs4812048	22139419, 24026423	2	-7.89	++	1
MPV	19:45162038	a	g	European	1e-09	PVR	rs203710	27863252	1	-2.09	--	1
PLT	6:135419018	t	c	European, other/founder, European	1e-09	HBS1L, MYB	rs9399137	22139419, 19853236, 24026423	3	-18.55	++	1
PLT	5:88152117	t	c	European, other/founder	1e-09	MEF2C	rs700585	22139419	1	-6.55	++	1
PLT	2:192696255	a	g	European	1e-09	SDPR	rs7585866	27863252	1	-0.09	-+	0
PLT	9:4792339	t	c	European	1e-09	RCL1	rs423955	24026423	1	-14.89	--	1
PLT	5:76046939	t	c	European, other/founder	1e-09	F2R	rs17568628	22139419	1	-4.77	--	1
RBC	8:130603635	t	c	European	1e-09	CCDC26	rs10107630	27863252	1	-0.86	--	0
RBC	7:100345106	a	g	European	1e-09	EPO	rs2075671	19862010	1	-7.37	--	1
RDW	3:142653512	t	c	European	1e-09	RP11-372E1.4	rs2608073	27863252	1	-1.57	--	1
TProt	17:16848750	t	c	European, multi, Asian	1e-09	TNFRSF13B	rs4561508	23022100	1	-8.16	--	1
Trigs	1:27138393	t	c	Mixed, Asian, European	1e-09	PIGV, NROB2	rs12748152	28334899, 24097068	2	-0.64	-+	0
Trigs	7:72129667	t	c	European	1e-09	TYW1B	rs13238203	24097068, 20686565	2	-2.64	++	1
UricA	2:27741237	t	c	European	1e-09	GCKR	rs780094	19503597	1	-4.51	--	1
UricA	4:9926967	t	g	Founder/other, European	1e-09	SLC2A9	rs13129697	19260141, 22229870	2	-27.16	--	1
WBC	16:3746241	t	c	European	1e-09	TRAP1	rs6500550	27863252	1	-1.52	++	1
Chol	8:18272881	a	g	European	2e-09	NAT2	rs1495741	24097068, 20686565	2	-2.72	++	1
Chol	2:203532304	a	g	European	2e-09	FAM117B	rs11694172	24097068	1	-1.18	++	0
Creat	12:57809456	t	c	European	2e-09	INHBC	rs1106766	26831199	1	-1.69	++	1
EoAB	14:25461989	t	c	European	2e-09	STXBP6	rs2038700	27863252	1	-2.38	++	1
EoRE	10:115348046	a	g	European	2e-09	HABP2	rs7080536	27863252	1	-2.26	++	1
HCT	6:26093141	a	g	European	2e-09	HFE	rs1800562	19862010	1	-6.99	--	1
HDL	1:178515312	a	g	Mixed, Asian, European	2e-09	ANGPTL1	rs4650994	28334899, 24097068	2	-1.21	++	0
HDL	2:227100698	t	g	European	2e-09	IRS1	rs2972146	24097068, 20686565	2	-4.91	++	1
LDL	12:112072424	a	g	European	2e-09	BRAP	rs11065987	24097068, 20686565	2	-1.07	--	0
LDL	10:113933886	a	g	European	2e-09	GPAM	rs2255141	24097068, 20686565	2	-2.26	--	1
LDL	2:216304384	t	c	Mixed, Asian, European	2e-09	FN1	rs1250229	28334899, 24097068	2	-0.83	-+	0
LymphAB	10:45963586	t	c	European	2e-09	NR	rs17157836	27863252	1	-0.11	-+	0
LymphRE	15:101707820	t	g	European	2e-09	RP11-424I19.2	rs34645479	27863252	1	-1.33	++	1
MonoAB	6:22343592	a	g	European	2e-09	intergenic	rs113760175	27863252	1	-1.29	--	0
MPV	5:88099951	c	g	European/founder	2e-09	MEF2C	rs4521516	22139419	1	-7.75	++	1
PLT	17:19804247	t	c	European, other/founder	2e-09	AKAP10	rs397969	22139419	1	-1.78	++	1
PMNAB	8:126491733	t	g	European	2e-09	RP11-136O12.2	rs2954031	27863252	1	-0.74	--	0
PMNRE	11:119030752	t	c	European	2e-09	ABCG4	rs674424	27863252	1	-0.03	+-	0
PMNRE	1:247601595	t	c	European	2e-09	NLRP3	rs12239046	27863252	1	-0.68	++	0
PMNRE	9:34107505	t	c	European	2e-09	DCAF12	rs11557154	27863252	1	-1.01	++	0
RBC	3:52833805	a	c	European	2e-09	ITIH3	rs3617	27863252	1	-0.36	++	0
RBC	1:231532312	a	g	European	2e-09	EGLN1	rs508618	27863252	1	-0.74	+-	0
SedRat	1:207872290	t	c	European	2e-09	CR1L	rs7527798	21700265	1	-4.16	--	1
SedRat	1:25570081	t	c	European	2e-09	C1orf63	rs1043879	21700265	1	-3.99	++	1
Trigs	19:45414451	t	c	European, other/founder, European	2e-09	APOE, TOMM40	rs439401	20686565, 19060911	2	-8.75	++	1
UricA	11:64357072	t	c	European	2e-09	SLC22A12	rs505802	26902266, 19503597	2	-2.26	++	1
WBC	1:248039451	t	c	European	2e-09	TRIM58	rs3811444	27863252	1	-2.04	--	1
BasoAB	7:143081942	c	g	European	3e-09	ZYX	rs11772895	27863252	1	-0.11	-+	0
Chol	8:126504726	t	c	European, other/founder	3e-09	TRIB1	rs6987702	19060911	1	-1.95	++	1
Chol	6:160997118	a	t	European	3e-09	LPA	rs74617384	28270201	1	-2.49	++	1
HCT	12:2523355	a	g	European	3e-09	CACNA1C	rs7312105	23222517	1	-1.39	++	1
LDL	19:19658472	t	g	European	3e-09	NCAN, CILP2	rs16996148	18193043, 18193044	2	-3.6	++	1
LDL	22:30378703	t	c	Mixed, Asian, European	3e-09	MTMR3	rs5763662	28334899, 24097068	2	-0.1	+-	0
MCH	7:135346262	t	g	European	3e-09	C7orf73	rs35150201	27863252	1	-2	++	1
MCH	6:26093141	a	g	European, multi	3e-09	HFE	rs1800562	20927387, 23263863	2	-90.56	--	1
MCV	15:66070693	t	c	European	3e-09	PTPLAD1, DENND4A	rs2572207	23222517	1	-8.38	++	1
PLT	4:120449810	t	c	European	3e-09	PDE5A, RP11-33B1.1	rs1155577	27863252	1	-0.44	+-	0
PLT	7:73026378	t	c	European	3e-09	MLXIPL	rs17145750	27863252	1	-1.5	-+	0
PMNAB	6:7211751	a	g	European	3e-09	RREB1	rs1334577	27863252	1	-0.32	--	0
PMNAB	11:128328913	a	g	European	3e-09	ETS1	rs8705	27863252	1	-1.64	++	1
PTT	1:169551682	t	c	European	3e-09	SELP, F5	rs6028	22703881	1	-0.43	++	0
RDW	6:30127873	t	c	European	3e-09	TRIM10	rs1318638	27863252	1	-1.01	--	0
TProt	6:32109979	a	g	European, multi	3e-09	intergenic	rs204999	23022100	1	-11.6	--	1
Trigs	19:33899065	a	g	Mixed, Asian, European	3e-09	PEPD	rs731839	28334899, 24097068	2	-0.51	++	0
UricA	1:145725689	a	g	European	3e-09	PDZK1	rs12129861	19503597	1	-0.44	++	0
Vi-B12	10:17156151	a	g	European, multi x	3e-09	CUBN	rs1801222	19744961, 25147783	2	-10.93	++	1
Vit-D	11:71194559	a	g	European	3e-09	NADSYN1, DHCR7	rs3829251	20418485	1	-2.55	++	1
Chol	3:12628920	c	g	European	4e-09	RAF1	rs2290159	24097068, 20686565	2	-1.1	++	0
CRP	7:72971231	t	c	European, other/founder	4e-09	BCL7B	rs13233571	21300955	1	-0.46	++	0
CRP	15:60894965	t	c	European, other/founder	4e-09	RORA	rs340029	21300955	1	-0.19	--	0
EoAB	7:92236829	a	g	European	4e-09	CDK6	rs4272	27863252	1	-3.76	++	1
HCT	19:41266479	a	g	European	4e-09	SNRPA	rs11665867	27863252	1	-0.21	+-	0
HDL	6:34552797	a	g	European	4e-09	C6orf106	rs2814944	20686565	1	-3.78	++	1
HDL	20:44576502	t	c	European	4e-09	PLTP	rs7679	19060906	1	-6.59	--	1
LDL	20:39228784	t	c	European	4e-09	MAFB	rs6102059	19060906	1	-3.42	++	1
LDL	8:59388565	t	c	European	4e-09	CYP7A1	rs2081687	24097068, 20686565	2	-1.97	--	1
LymphAB	17:72691928	t	c	European	4e-09	CD300LF	rs2034310	27863252	1	-2.38	++	1
LymphRE	2:103054449	a	g	European	4e-09	IL18RAP	rs2058660	27863252	1	-2.65	--	1
MCV	1:118161020	t	g	European	4e-09	FAM46C	rs11464707	27863252	1	-3.23	--	1
Phos	12:4606168	a	t	European	4e-09	FGF6, RAD51AP1, FGF23	rs2970818	20558539	1	-9.65	--	1
Phos	3:122048644	a	g	European	4e-09	CASR, CCDC58	rs17265703	20558539	1	-3.3	--	1
PLT	7:36085061	a	t	European	4e-09	AC083864.3	rs2700937	27863252	1	-1.07	++	0
PLT	3:122839876	a	g	European, other/founder	4e-09	PDIA5	rs3792366	22139419	1	-1.46	++	1
PLT	14:94847262	a	t	European	4e-09	SERPINA1	rs17580	27863252	1	-1.15	--	0
Trigs	19:19658472	t	g	Unspecified, European	4e-09	CILP2, PBX4	rs16996148	18193043, 18193044	2	-7.52	++	1
Trigs	6:43764551	t	c	European	4e-09	VEGFA	rs1358980	25961943	1	-1.47	--	1
UricA	6:25776949	a	g	European	4e-09	SLC17A4	rs11754288	21943158	1	-1.79	++	1
Ca	10:9328651	t	c	European	5e-09	GATA3	rs10491003	24068962	1	-4.08	--	1
Chol	4:31397618	a	g	European	5e-09	PCDH7	rs6448771	22028671	1	-0.65	-+	0
EoRE	4:123560939	a	c	European	5e-09	IL21-AS1	rs62324212	27863252	1	-1.52	--	1
Ferrit	6:25821770	t	c	Unspecified, European	5e-09	SLC17A1	rs17342717	21208937, 21149283	2	-0.64	+-	0
HDL	17:76403984	a	g	European	5e-09	PGS1	rs4129767	24097068, 20686565	2	-3.76	--	1
HDL	11:51512090	t	c	Mixed, Asian, European	5e-09	OR4C46	rs11246602	28334899, 24097068	2	-2.27	++	1
HgbA1C	13:113331868	a	g	European	5e-09	ATP11A, TUBGCP3	rs7998202	20858683	1	-2.55	++	1
MCH	2:174219135	a	g	European	5e-09	AC092573.2	rs920112	27863252	1	-0.87	+-	0
MonoAB	12:4333919	t	c	European	5e-09	intergenic	rs11611647	27863252	1	-0.53	--	0
RDW	22:44324855	a	g	European	5e-09	PNPLA3	rs3747207	27863252	1	-0.87	--	0
Trigs	7:116358044	a	g	Mixed, Asian, European	5e-09	MET	rs38855	28334899, 24097068	2	-0.57	--	0
BasoAB	6:135499460	a	t	European	6e-09	MYB	rs9376098	27863252	1	-0.11	+-	0
Chol	2:118835841	a	g	European	6e-09	INSIG2	rs10490626	24097068	1	-0.01	+-	0
Chol	1:23766233	t	c	European	6e-09	ASAP3	rs1077514	24097068	1	-0.89	-+	0
Creat	4:77360431	a	g	European	6e-09	SHROOM3	rs9992101	20383145	1	-1.03	--	0
EoRE	13:74704287	t	c	European	6e-09	KLF12	rs9600235	27863252	1	-1.65	++	1
Lipase	19:49208978	a	g	European	6e-09	FUT2	rs632111	25028398	1	-6.54	++	1
LymphAB	17:38715186	t	c	European	6e-09	CCR7	rs2228015	27863252	1	-0.41	-+	0
PLT	1:248039451	t	c	European, other/founder	6e-09	TRIM58	rs3811444	22139419	1	-3.82	++	1
RBC	6:135452152	a	g	European	6e-09	HBS1L, MYB	rs6569992	20927387	1	-30.62	++	1
Vit-D	14:39583481	a	g	European	6e-09	GEMIN2	rs2277458	28757204	1	-1.59	--	1
%SAT	3:133475722	t	c	European	7e-09	TF	rs1799852	25352340	1	-0.96	--	0
Chol	7:25991826	t	c	European	7e-09	MIR148A	rs4722551	24097068	1	-2.56	++	1
EoAB	10:115348046	a	g	European	7e-09	HABP2	rs7080536	27863252	1	-2.03	++	1
HDL	10:46013277	a	c	Mixed, Asian, European	7e-09	MARCH8, ALOX5	rs970548	28334899, 24097068	2	-1.34	++	1
HDL	18:57849023	a	g	European	7e-09	MC4R, RPS3A	rs12967135	24097068, 20686565	2	-3.14	++	1
Hgb	15:58727325	a	g	European	7e-09	RP11-355N15.1	rs261332	27863252	1	-0.06	+-	0
MPV	6:119102271	a	g	European	7e-09	RP11-210H10__A.1	rs7743045	27863252	1	-2.18	--	1
PLT	19:51727962	a	c	European	7e-09	CD33	rs3865444	27863252	1	-3.73	++	1
PMNAB	10:91004916	a	c	European	7e-09	LIPA	rs2246941	27863252	1	-2.78	--	1
WBC	6:43757896	a	c	European	7e-09	VEGFA	rs998584	27863252	1	-0.95	+-	0
BasoAB	7:92236164	t	c	European	8e-09	CDK6	rs8179	27863252	1	-0.3	--	0
BasoAB	6:82464987	a	g	European	8e-09	FAM46A	rs171835	27863252	1	-0.03	+-	0
Ca	7:65271197	t	c	European	8e-09	VKORC1L1	rs17711722	24068962	1	-4.26	--	1
Hgb	20:39797465	t	c	European	8e-09	PLCG1	rs753381	27863252	1	-0.18	+-	0
Hgb	12:13046211	t	c	European	8e-09	GPRC5A	rs12811512	27863252	1	-0.54	++	0
LDL	2:121309488	t	c	Mixed, Asian, European	8e-09	LOC84931	rs2030746	28334899, 24097068	2	-0.52	-+	0
LymphAB	3:170859893	a	g	European	8e-09	TNIK	rs13315469	27863252	1	-0.03	+-	0
MCV	6:139840693	a	c	Mixed, European	8e-09	CITED2	rs592423	27863252, 28017375	2	-27.66	--	1
MPV	11:838722	t	c	European	8e-09	CD151	rs6762	27863252	1	-2.22	++	1
MPV	7:135346262	t	g	European	8e-09	C7orf73	rs35150201	27863252	1	-0.91	--	0
PMNAB	17:38166879	t	c	Latin, European, Asian	8e-09	NR	rs8078723	21738480, 25096241, 28158719	3	-23.15	++	1
RBC	2:27741237	t	c	European	8e-09	GCKR	rs780094	27863252	1	-0.6	++	0
RBC	1:199007208	t	c	European	8e-09	MIR181A1	rs7529925	23222517	1	-1.95	++	1
HDL	15:63396867	a	g	European	9e-09	LACTB	rs2652834	24097068, 20686565	2	-1.8	++	1
PLT	4:88186509	a	g	European, other/founder	9e-09	HSD17B13	rs7694379	22139419	1	-0.46	-+	0
UricA	6:25607571	a	g	European	9e-09	SCGN, LRRC16A	rs742132	19503597	1	-0.42	--	0
Alb	18:60126112	t	c	European, multi	1e-08	TNFRSF11A, ZCCHC2	rs694419	23022100	1	-0.63	--	0
Chol	22:46627603	t	c	European	1e-08	PPARA	rs4253772	24097068	1	-0.19	-+	0
Chol	11:118486067	t	c	European	1e-08	PHLDB1	rs11603023	24097068	1	-2.39	--	1
Chol	2:135837906	a	c	European	1e-08	RAB3GAP1	rs7570971	24097068, 20686565	2	-0.37	--	0
CRP	5:131839618	a	g	European, other/founder	1e-08	IRF1	rs4705952	21300955	1	-1.24	--	0
Ferrit	9:136153875	t	c	European	1e-08	ABO	rs651007	25352340	1	-0.16	+-	0
Gluc	10:114756041	a	t	European	1e-08	TCF7L2	rs4506565	20081858	1	-23.67	++	1
HDL	22:21932068	t	c	European	1e-08	UBE2L3	rs181362	24097068, 20686565	2	-4.41	++	1
HDL	19:8469738	t	c	European	1e-08	ANGPTL4	rs2967605	19060906	1	-2.77	++	1
HDL	8:9183596	a	g	European	1e-08	RP-11-115 J16.1	rs4841132	28270201, 25961943	2	-6.54	++	1
Hgb	10:71093392	t	c	Mixed, European	1e-08	HK1	rs16926246	19862010, 28017375	2	-3.55	--	1
HgbA1C	8:41549194	t	c	European	1e-08	ANK1	rs6474359	20858683	1	-0.88	--	0
LDL	3:32533010	t	c	European	1e-08	CMTM6	rs7640978	24097068	1	-0.06	+-	0
LDL	20:39091487	a	g	European	1e-08	MAFB	rs2902940	24097068, 20686565	2	-1.28	--	0
MCH	6:135452152	a	g	European	1e-08	HBS1L, MYB	rs6569992	20927387	1	-61.18	--	1
MCH	12:4332478	t	c	Mixed, European	1e-08	CCND2	rs10849023	23222517, 28017375	2	-12.08	--	1
MCH	19:13001547	a	g	Mixed, European	1e-08	NR	rs11085824	19862010, 28017375	2	-18.61	++	1
MCH	6:41925159	a	g	Mixed, European, Asian	1e-08	CCND3	rs9349205	19862010, 29403010, 28017375	3	-36.04	++	1
MCH	9:4856877	a	g	Mixed, European	1e-08	RCL1	rs10758658	19862010, 28017375	2	-15.32	++	1
MCH	5:1286516	a	c	Mixed, European	1e-08	TERT	rs2736100	27863252, 28017375	2	-12.12	--	1
MCH	22:37470224	t	c	Mixed, European, Founder/other	1e-08	TMPRSS6	rs2413450	19862010, 23935956, 28017375	3	-124.39	++	1
MCHC	6:135418916	a	g	Mixed, European, Asian	1e-08	HBS1L	rs7776054	29403010, 27863252, 28017375	3	-18.81	++	1
Mg	3:169100899	a	g	European	1e-08	MDS1	rs448378	20700443	1	-5.46	--	1
PLT	1:12046063	t	g	European, other/founder	1e-08	MFN2	rs2336384	22139419	1	-2.93	++	1
PLT	12:113100994	a	c	European, other/founder	1e-08	RPH3A, PTPN11	rs17824620	22139419	1	-6.49	++	1
Trigs	8:10683929	c	g	European	1e-08	XKR6, PINX1	rs11776767	24097068, 20686565	2	-3.55	--	1
Trigs	12:124460167	t	g	European	1e-08	CCDC92, ZNF664	rs4765127	24097068, 20686565	2	-3.64	++	1
Trigs	17:41878166	a	c	European	1e-08	MPP3	rs8077889	24097068	1	-0.68	++	0
UricA	4:9995182	c	g	European, African	1e-08	SLC2A9	rs3775948	26902266, 21294900	2	-29.95	--	1
UricA	10:61413353	a	g	European	1e-08	SLC16A9	rs12356193	19503597	1	-0.86	--	0
Alb	15:44219607	a	g	European	2e-08	FRMD5, WDR76	rs16948098	23022100	1	-4.32	--	1
Chol	3:32533010	t	c	European	2e-08	CMTM6	rs7640978	24097068	1	-0.14	++	0
Chol	6:26093141	a	g	European	2e-08	HFE, HIST1H4C	rs1800562	24097068, 20686565	2	-0.41	++	0
Chol	22:35711098	a	g	Mixed, Asian, European	2e-08	TOM1	rs138777	28334899, 24097068	2	-0.54	+-	0
Creat	1:201016296	a	g	European	2e-08	CACNA1S	rs3850625	28452372, 26831199	2	-1.05	++	0
Creat	1:82944571	a	g	European	2e-08	LPHN2	rs10874312	28452372	1	-1.71	--	1
CRP	12:121439433	a	g	European	2e-08	HNF1A	rs1169310	18439552	1	-5.44	++	1
CRP	18:12821593	a	g	European, other/founder	2e-08	PTPN2	rs2847281	21300955	1	-0.21	+-	0
HDL	7:150529449	t	c	Mixed, Asian, European	2e-08	TMEM176A	rs17173637	28334899, 24097068	2	-0.13	-+	0
LDL	12:121388962	a	c	European	2e-08	HNF1A	rs2650000	19060906	1	-4.21	--	1
LDL	4:3473139	a	g	European	2e-08	LRPAP1	rs6831256	24097068	1	-0.81	++	0
MCV	6:26093141	a	g	European	2e-08	HFE	rs1800562	19820697, 19862010, 19820699, 20927387	4	-45.96	--	1
PLT	17:42442344	t	c	European, other/founder	2e-08	FAM171A2, ITGA2B	rs708382	22139419	1	-1.75	--	1
Trigs	16:15129940	t	c	European	2e-08	PDXDC1	rs3198697	24097068	1	-1.4	++	1
Trigs	15:58674695	c	g	European	2e-08	LIPC	rs4775041	18193043	1	-3.28	--	1
Trigs	15:44245931	a	t	Mixed, Asian, European	2e-08	FRMD5	rs2929282	28334899, 24097068, 20686565	3	-3.8	++	1
Trigs	15:42683787	a	g	European	2e-08	CAPN3	rs2412710	24097068, 20686565	2	-2.09	--	1
Chol	1:93009438	a	c	European	3e-08	GVI1, EVI5	rs7515577	24097068, 20686565	2	-1.65	--	1
Chol	6:39250837	a	g	European	3e-08	KCNK17	rs2758886	24097068	1	-0.94	--	0
Chol	11:18632984	t	c	European	3e-08	SPTY2D1	rs10128711	24097068, 20686565	2	-0.56	-+	0
Creat	1:113248791	a	c	European	3e-08	RHOC	rs12144044	28452372	1	-0.51	+-	0
Creat	18:59350507	t	g	European	3e-08	RNF152	rs12458009	28452372	1	-2.58	--	1
HDL	19:54809343	t	g	European	3e-08	LILRA3	rs453755	28270201	1	-3.14	++	1
HDL	11:122522375	t	c	European	3e-08	UBASH3B	rs7941030	24097068, 20686565	2	-0.24	++	0
HDL	6:139829666	t	c	European	3e-08	CITED2	rs605066	24097068, 20686565	2	-1.39	--	1
HDL	14:105277209	a	g	Mixed, Asian, European	3e-08	ZBTB42, AKT1	rs4983559	28334899, 24097068	2	-3.01	++	1
HDL	19:8433196	a	c	European	3e-08	ANGPTL4	rs7255436	24097068, 20686565	2	-3.66	--	1
HDL	6:161089817	a	g	European	3e-08	LPA	rs1084651	20686565	1	-2.24	++	1
LDL	22:46627603	t	c	European	3e-08	PPARA	rs4253772	24097068	1	-0.12	-+	0
MCV	6:135452152	a	g	European	3e-08	HBS1L, MYB	rs6569992	20927387	1	-58.92	--	1
MPV	1:10286176	a	g	European/founder	3e-08	KIF1B	rs17396340	22139419	1	-14.55	--	1
PLT	22:19984277	t	c	European, other/founder	3e-08	ARVCF	rs1034566	22139419	1	-8.65	--	1
PLT	14:101159416	t	g	European, other/founder	3e-08	C14orf70, DLK1	rs7149242	22139419	1	-3.94	++	1
PMNAB	6:32217092	t	c	European, multi x	3e-08	AK123889	rs6936204	25096241	1	-0.84	++	0
TIBC	6:26093141	a	g	Latin, European, African	3e-08	HFE	rs1800562	21483845, 25224454, 28334935	3	-20.97	++	1
Trigs	6:127436064	t	c	European	3e-08	RSPO3	rs1936800	24097068	1	-4.05	--	1
Trigs	2:21206183	t	g	European, other/founder	3e-08	APOB	rs6754295	19060911	1	-7.83	--	1
Trigs	3:135926622	t	g	European	3e-08	MSL2L1	rs645040	24097068, 20686565	2	-1.26	--	0
Trigs	16:53809247	a	g	European	3e-08	FTO	rs1121980	24097068	1	-2.57	--	1
Trigs	16:30918487	c	g	European	3e-08	CTF1	rs11649653	24097068, 20686565	2	-1.21	+-	0
Trigs	8:11045161	a	g	European	3e-08	XKR6, AMAC1L2	rs7819412	19060906	1	-1.72	--	1
Vi-B12	6:49409487	c	g	European	5e-08	MUT	rs9473555	19744961	1	-4.89	++	1
Chol	3:58381287	a	g	European	4e-08	PXK	rs13315871	24097068	1	-1.17	++	0
Gluc	15:62433962	a	g	European	4e-08	C2CD4B	rs11071657	20081858	1	-0.75	++	0
HDL	2:21206183	t	g	European, other/founder	4e-08	APOB	rs6754295	19060911	1	-4.44	++	1
HDL	19:33899065	a	g	Mixed, Asian, European	4e-08	PEPD	rs731839	28334899, 24097068	2	-1.18	--	0
HDL	12:20473758	a	c	European	4e-08	PDE3A	rs7134375	24097068, 20686565	2	-1.82	--	1
HDL	3:119560606	t	c	Mixed, Asian, European	4e-08	GSK3B	rs6805251	28334899, 24097068	2	-2.45	--	1
LDL	18:19907770	t	c	European	4e-08	GATA6	rs79588679	25961943	1	-0.03	-+	0
LDL	1:150958836	a	g	Mixed, Asian, European	4e-08	ANXA9, CERS2	rs267733	28334899, 24097068	2	-0.7	--	0
LDL	2:234679384	t	c	Mixed, Asian, European	4e-08	UGT1A1	rs11563251	28334899, 24097068	2	-0.18	+-	0
MPV	5:158604963	a	g	European/founder	4e-08	RNF145	rs10076782	22139419	1	-11.08	--	1
PTT	15:87191977	a	g	European	4e-08	AGBL1	rs2469184	22703881	1	0	-+	0
Trigs	22:38546033	t	c	European	4e-08	PLA2G6	rs5756931	24097068, 20686565	2	-0.49	--	0
Vi-B12	11:59623378	a	c	Indo-Europeans, multi x	4e-08	TCN1	rs34324219	28334792, 25147783	2	-18.37	++	1
HDL	1:230294916	t	c	Mixed, Asian, European, Asian	5e-08	GALNT2	rs2144300	29403010, 28334899, 18193043	3	-5.59	--	1
MCV	3:16970938	a	g	Mixed, European	5e-08	PLCL2	rs9821630	27863252, 28017375	2	-3.83	++	1

## Sheet: Dictionary
Column Name	Description
Catalog_Lab	The name of the lab as used in this paper
Chromosome Position	Location of SNP in GRCh37/hg19 formatted as Chr:Pos
Allele1	Major allele at this site as reported in the catalog
Allele2	Minor allele at this site as reported in the catalog
Catalog_Ancestry	Ancestry group(s) in which the association was reported
Catalog_logP	Most significant log(P-value) reported in the catalog for the SNP-lab
REPORTED GENE(S)	Genes containing, adjacent, or near the SNP as reported in the catalog
rsID	rsID of the SNP
PMIDs	PubMed IDs of papers reporting the SNP-lab association
PMID count	Number of distinct papers reporting the SNP-lab association.
log(P)_MV	Log p-value of SNP-lab association in the Michigan/Vanderbilt meta-analysis
Direction_MV	Direction of effect for the SNP in Michigan and Vanderbilt cohorts, respectively
Replicates	Indicator for whethter the association replicated in the Michigan/Vanderbilt meta-analysis. An association is considered replicated if the P-value for the meta-analysis is <0.05 and the directions of effect are consistent between MGI and BioVU (i.e ++ or --).
